# Supplementary material for: Identification of polyphosphate-binding proteins in Escherichia coli uncovers targets involved in translation control and ribosome biogenesis
Source: mBio. 2025 Jul 7;16(8):e00500-25. doi: 10.1128/mbio.00500-25 (PMC12345225; doi:10.1128/mbio.00500-25)
Supplement: Source Data — S1 and S3–S6. [file mbio.00500-25-s0003.xlsx]

## Sheet: SD1
Reviewed Proteomes
Species	Proteome ID	Number of proteins in proteome	Number of PASK proteins	Graphed
Escherichia coli	UP000000625	4401	2	0.000454442
Salmonella enterica	UP000001014	1828	2	0.00109409
Helicobacter pylori	UP000000429	612	8	0.0130719
Streptomyces coelicolor	UP000001973	818	2	0.00244499
Mycobacterium tuberculosis	UP000001584	2315	0	0
Saccharomyces cerevisiae	UP000002311	6060	424	0.069967
Homo sapiens	UP000005640	20406	1155	0.056601
Unreviewed+Reviewed Proteomes
Species	Proteome ID	Number of proteins in proteome	Number of PASK proteins	Graphed
Escherichia coli	UP000000625	4401	2	0.000454442
Pseudomonas aeruginosa	UP000000653	5886	3	0.000509684
Salmonella enterica	UP000001014	4533	2	0.000441209
Acinetobacter baumannii	UP000032746	3839	8	0.00208388
Vibrio cholerae	UP000007980	3686	3	0.00081389
Helicobacter pylori	UP000000429	1554	24	0.015444
Streptomyces coelicolor	UP000001973	8038	12	0.00149291
Lactobacillus rhamnosus	UP000002067	2718	8	0.00294334
Staphylococcus aureus	UP000434412	3481	42	0.0120655
Mycobacterium tuberculosis	UP000001584	3996	1	0.00025025
Saccharomyces cerevisiae	UP000002311	6060	424	0.069967
Homo sapiens	UP000005640	83401	3324	0.0398556
SD1: Raw data used to graph PASK frequency in reviewed (Figure 1A) and reviewed+unreviewed (Figure S1A) proteomes of various bacterial species.

## Sheet: SD2
See separately attached PDF document for Supplemental Data 2.
SD2: PASK analysis using DESK ratio of 0.5 (50%), 0.6 (60%) and 0.75 (75%).

## Sheet: SD3
YihI Disorder Prediction						Rnr Disorder prediction
Amino acid sequence		Disorder score				Amino acid sequence		Disorder prediction score
Residue	Residue Position	NetSurfP-3.0	Metapredict	IUPred3		Amino acid	Residue position	NetSurfP-3.0	Metapredict	IUPred3
M	1	0.999043	0.955	0.970593		M	1	0.981439	0.721	0.727435
K	2	0.997319	0.967	0.971694		S	2	0.944842	0.691	0.6927		SD3: Raw data for YihI (Figure 2C) and Rnr (Figure 4C) disorder prediction graphs.
P	3	0.997056	0.992	0.971148		Q	3	0.851038	0.677	0.661614
S	4	0.995889	0.988	0.969805		D	4	0.680411	0.654	0.639588
S	5	0.99529	0.979	0.968173		P	5	0.585954	0.643	0.628599
S	6	0.995542	0.971	0.966486		F	6	0.547406	0.635	0.627865
N	7	0.995247	0.969	0.964755		Q	7	0.45234	0.624	0.634545
S	8	0.994978	0.96	0.962836		E	8	0.490511	0.604	0.644413
R	9	0.994697	0.958	0.960485		R	9	0.385933	0.576	0.652554
S	10	0.993882	0.943	0.957419		E	10	0.401839	0.538	0.654043
K	11	0.993461	0.948	0.952927		A	11	0.343086	0.52	0.642861
G	12	0.988424	0.944	0.947722		E	12	0.342579	0.479	0.61307
H	13	0.990418	0.94	0.940745		K	13	0.262587	0.455	0.566482
A	14	0.984262	0.939	0.933377		Y	14	0.168469	0.434	0.518587
K	15	0.98247	0.931	0.925604		A	15	0.13869	0.409	0.479089
A	16	0.981179	0.928	0.919424		N	16	0.0963206	0.391	0.444513
R	17	0.979326	0.921	0.914135		P	17	0.0639434	0.37	0.405482
R	18	0.975346	0.924	0.910055		I	18	0.0478522	0.355	0.386385
K	19	0.973005	0.915	0.906495		P	19	0.0410648	0.32	0.380898
T	20	0.943726	0.912	0.904021		S	20	0.0334143	0.299	0.396475
R	21	0.920986	0.9	0.902612		R	21	0.0187961	0.286	0.410931
E	22	0.916772	0.898	0.899128		E	22	0.0224954	0.261	0.422827
E	23	0.916572	0.894	0.89443		F	23	0.0116664	0.25	0.437418
L	24	0.922221	0.891	0.891313		I	24	0.00612531	0.23	0.457364
D	25	0.92829	0.886	0.889179		L	25	0.00850259	0.22	0.482644
Q	26	0.914593	0.889	0.888748		E	26	0.0159253	0.198	0.510813
E	27	0.920927	0.889	0.887038		H	27	0.0131923	0.183	0.510068
A	28	0.907871	0.89	0.887258		L	28	0.00764295	0.172	0.500781
R	29	0.912907	0.897	0.891117		T	29	0.0220734	0.161	0.482628
D	30	0.923893	0.897	0.897195		K	30	0.0261248	0.158	0.463779
R	31	0.939718	0.907	0.903884		R	31	0.0387824	0.149	0.441432
K	32	0.952614	0.909	0.909918		E	32	0.0259699	0.137	0.42074
R	33	0.966011	0.917	0.915071		K	33	0.0128551	0.136	0.408008
Q	34	0.971223	0.919	0.919947		P	34	0.00710561	0.137	0.413345
K	35	0.981226	0.93	0.923448		A	35	0.00562858	0.124	0.430619
K	36	0.985571	0.938	0.925334		S	36	0.0077397	0.13	0.447981
R	37	0.9878	0.943	0.925916		R	37	0.00808982	0.133	0.478973
R	38	0.98762	0.944	0.926671		D	38	0.0100769	0.138	0.514007
G	39	0.989214	0.947	0.927957		E	39	0.00959041	0.141	0.527985
H	40	0.992315	0.962	0.927593		L	40	0.00508725	0.141	0.528888
A	41	0.991701	0.966	0.927898		A	41	0.00644135	0.137	0.519982
P	42	0.993033	0.969	0.928563		V	42	0.0110805	0.134	0.508401
G	43	0.992932	0.972	0.929577		E	43	0.0136378	0.13	0.488086
S	44	0.995394	0.97	0.931301		L	44	0.00512233	0.129	0.46667
R	45	0.994443	0.97	0.933069		H	45	0.0133307	0.119	0.42925
A	46	0.994903	0.967	0.933341		I	46	0.0179163	0.117	0.394349
A	47	0.995465	0.972	0.933581		E	47	0.0273854	0.111	0.359566
G	48	0.995129	0.976	0.937273		G	48	0.0376327	0.107	0.343685
G	49	0.995357	0.974	0.941562		E	49	0.0294384	0.104	0.32391
N	50	0.995179	0.977	0.943791		E	50	0.0193934	0.101	0.319279
T	51	0.99434	0.971	0.945189		Q	51	0.0154346	0.098	0.32457
T	52	0.993805	0.966	0.946006		L	52	0.00790992	0.097	0.355591
S	53	0.993498	0.964	0.942681		E	53	0.00595112	0.1	0.393634
G	54	0.993162	0.968	0.940491		G	54	0.00168426	0.102	0.427803
S	55	0.993943	0.963	0.935749		L	55	0.00152929	0.097	0.455765
K	56	0.991719	0.966	0.933085		R	56	0.00368642	0.1	0.463854
G	57	0.992077	0.958	0.93014		R	57	0.00238547	0.106	0.460268
Q	58	0.991418	0.958	0.929807		R	58	0.00223548	0.109	0.438274
N	59	0.987327	0.954	0.928799		L	59	0.000800103	0.1	0.408127
A	60	0.98298	0.952	0.926888		R	60	0.00278769	0.101	0.383342
P	61	0.979144	0.945	0.921258		A	61	0.00157028	0.095	0.357123
K	62	0.969165	0.949	0.918384		M	62	0.00142271	0.089	0.329213
D	63	0.96642	0.941	0.913363		E	63	0.0045547	0.083	0.298223
P	64	0.958839	0.938	0.908779		R	64	0.00338019	0.082	0.28629
R	65	0.952152	0.935	0.898582		D	65	0.00240361	0.075	0.275535
I	66	0.952157	0.929	0.884207		G	66	0.00294786	0.071	0.279856
G	67	0.958728	0.924	0.872922		Q	67	0.00481871	0.066	0.279761
S	68	0.954241	0.916	0.859212		L	68	0.00147042	0.065	0.279833
K	69	0.93814	0.915	0.840025		V	69	0.00301254	0.062	0.274206
T	70	0.939148	0.904	0.821173		F	70	0.00374978	0.059	0.271881
P	71	0.937045	0.898	0.802776		T	71	0.0126303	0.057	0.265597
I	72	0.924373	0.903	0.793925		R	72	0.0222863	0.057	0.266137
P	73	0.941142	0.899	0.784986		R	73	0.0136476	0.056	0.250663
L	74	0.934336	0.897	0.786615		Q	74	0.00664653	0.052	0.223507
G	75	0.947074	0.89	0.791899		C	75	0.00165378	0.051	0.197941
V	76	0.952052	0.89	0.811125		Y	76	0.00148737	0.044	0.171172
T	77	0.957652	0.888	0.828314		A	77	0.0012708	0.039	0.148637
E	78	0.955168	0.884	0.841717		L	78	0.0013325	0.039	0.150527
K	79	0.959907	0.885	0.848398		P	79	0.00195385	0.039	0.158436
V	80	0.968519	0.881	0.853592		E	80	0.00303916	0.032	0.174542
T	81	0.972058	0.875	0.856772		R	81	0.00170971	0.035	0.193413
K	82	0.972362	0.872	0.863716		L	82	0.00248794	0.035	0.217056
Q	83	0.977738	0.87	0.866776		D	83	0.0046224	0.037	0.2359
H	84	0.977509	0.861	0.870476		L	84	0.00270748	0.037	0.25313
K	85	0.973809	0.845	0.881133		V	85	0.00154009	0.037	0.257961
P	86	0.973239	0.827	0.892427		K	86	0.000821247	0.04	0.256686
K	87	0.966637	0.798	0.899916		G	87	0.00159958	0.041	0.245084
S	88	0.95905	0.774	0.901776		T	88	0.00137419	0.04	0.222413
E	89	0.946909	0.754	0.900976		V	89	0.00157321	0.04	0.19326
K	90	0.928	0.727	0.901054		I	90	0.00281348	0.038	0.178641
P	91	0.877372	0.703	0.892685		G	91	0.00416041	0.037	0.176531
M	92	0.781737	0.658	0.880632		H	92	0.0069688	0.036	0.19136
L	93	0.598257	0.628	0.86278		R	93	0.0116941	0.041	0.20857
S	94	0.52931	0.594	0.860015		D	94	0.00644107	0.041	0.225434
P	95	0.429767	0.568	0.85551		G	95	0.0040774	0.044	0.243599
Q	96	0.436041	0.51	0.839346		Y	96	0.00242569	0.041	0.260815
A	97	0.353513	0.479	0.817538		G	97	0.00300439	0.04	0.265785
E	98	0.347588	0.449	0.790859		F	98	0.0036908	0.038	0.27244
L	99	0.344005	0.417	0.765761		L	99	0.00122267	0.04	0.258205
E	100	0.316088	0.386	0.73559		R	100	0.00923721	0.045	0.240836
L	101	0.325697	0.359	0.703258		V	101	0.00468371	0.046	0.232327
L	102	0.363229	0.342	0.664592		E	102	0.0228309	0.045	0.224824
E	103	0.398385	0.316	0.634123		G	103	0.0308017	0.041	0.221069
T	104	0.319313	0.303	0.607648		R	104	0.0671153	0.041	0.226395
D	105	0.312985	0.283	0.58408		K	105	0.0271094	0.038	0.235627
E	106	0.271191	0.254	0.563522		D	106	0.0221398	0.04	0.247542
R	107	0.303875	0.234	0.552326		D	107	0.0101822	0.04	0.261677
L	108	0.288285	0.211	0.552684		L	108	0.00742087	0.04	0.28087
D	109	0.212685	0.205	0.555432		Y	109	0.00697339	0.041	0.308513
A	110	0.21703	0.201	0.570378		L	110	0.00565148	0.043	0.337203
L	111	0.218214	0.191	0.589542		S	111	0.00385526	0.046	0.357938
L	112	0.219877	0.189	0.618212		S	112	0.00910106	0.051	0.364718
E	113	0.239005	0.19	0.646961		E	113	0.00917885	0.059	0.355662
R	114	0.290134	0.193	0.655157		Q	114	0.00890742	0.061	0.333389
L	115	0.335613	0.184	0.653089		M	115	0.0063695	0.067	0.311672
E	116	0.317343	0.182	0.642352		K	116	0.00994036	0.068	0.298529
A	117	0.375811	0.183	0.627597		T	117	0.00838862	0.077	0.285171
G	118	0.284316	0.176	0.612921		C	118	0.00657344	0.086	0.286684
E	119	0.453478	0.166	0.602326		I	119	0.00514665	0.1	0.304323
T	120	0.512225	0.17	0.581838		H	120	0.00420048	0.11	0.330497
L	121	0.384845	0.17	0.579269		G	121	0.00284356	0.118	0.367223
S	122	0.442721	0.177	0.586212		D	122	0.00411418	0.13	0.385018
A	123	0.454054	0.185	0.597638		Q	123	0.00600919	0.132	0.394547
E	124	0.441373	0.186	0.60359		V	124	0.00414954	0.142	0.405183
E	125	0.443098	0.19	0.611495		L	125	0.0126481	0.149	0.413752
Q	126	0.441953	0.19	0.608449		A	126	0.00818015	0.154	0.424837
S	127	0.455628	0.189	0.597349		Q	127	0.0216596	0.158	0.436467
W	128	0.429062	0.192	0.585908		P	128	0.0255945	0.165	0.44392
V	129	0.45386	0.189	0.578338		L	129	0.0607246	0.16	0.444454
D	130	0.454542	0.187	0.574546		G	130	0.190092	0.168	0.433202
A	131	0.467318	0.19	0.564652		A	131	0.334968	0.165	0.416504
K	132	0.514888	0.19	0.540675		D	132	0.394048	0.16	0.386484
L	133	0.569181	0.191	0.513881		R	133	0.326544	0.154	0.348184
D	134	0.539159	0.193	0.487743		K	134	0.25862	0.144	0.313757
R	135	0.583269	0.211	0.468008		G	135	0.150611	0.137	0.296682
I	136	0.564263	0.225	0.453177		R	136	0.0999272	0.13	0.29077
D	137	0.590999	0.247	0.449508		R	137	0.045665	0.13	0.292539
E	138	0.580666	0.276	0.4551		E	138	0.0122421	0.132	0.30792
L	139	0.562408	0.299	0.470791		A	139	0.00513331	0.13	0.334387
M	140	0.544288	0.325	0.503968		R	140	0.00777423	0.129	0.342661
Q	141	0.546304	0.358	0.55439		I	141	0.00145352	0.119	0.339388
K	142	0.58044	0.382	0.601627		V	142	0.00147177	0.11	0.32359
L	143	0.518877	0.408	0.649731		R	143	0.00152599	0.104	0.290415
G	144	0.569373	0.437	0.690362		V	144	0.00157601	0.094	0.252851
L	145	0.697645	0.46	0.728059		L	145	0.00402558	0.081	0.206673
S	146	0.823134	0.487	0.75039		V	146	0.0043756	0.07	0.170095
Y	147	0.881429	0.516	0.778367		P	147	0.010337	0.063	0.138593
D	148	0.913285	0.547	0.810403		K	148	0.0164221	0.055	0.121174
D	149	0.952389	0.577	0.840351		T	149	0.0193234	0.049	0.113871
D	150	0.964984	0.607	0.854849		S	150	0.008074	0.046	0.110143
E	151	0.967488	0.631	0.860957		Q	151	0.00444263	0.043	0.107177
E	152	0.96985	0.647	0.862495		I	152	0.00294032	0.042	0.109411
E	153	0.972076	0.661	0.863692		V	153	0.0038383	0.042	0.119119
E	154	0.972196	0.67	0.858773		G	154	0.00214973	0.043	0.138229
E	155	0.969109	0.675	0.856613		R	155	0.00175882	0.043	0.145495
D	156	0.968799	0.683	0.858212		Y	156	0.000668519	0.043	0.151096
E	157	0.957788	0.677	0.853617		F	157	0.00365911	0.043	0.156028
K	158	0.944889	0.67	0.852108		T	158	0.00164254	0.043	0.163103
Q	159	0.922825	0.664	0.854847		E	159	0.0148034	0.042	0.1693
E	160	0.898798	0.657	0.857629		A	160	0.0142282	0.041	0.173004
D	161	0.860328	0.637	0.85421		G	161	0.00793742	0.041	0.172823
M	162	0.801627	0.614	0.843601		V	162	0.00711451	0.038	0.168644
M	163	0.790602	0.609	0.824337		G	163	0.00199075	0.036	0.149541
R	164	0.755254	0.599	0.796101		F	164	0.00293671	0.035	0.131832
L	165	0.698715	0.561	0.760109		V	165	0.00180673	0.032	0.119383
L	166	0.701662	0.533	0.719495		V	166	0.00526685	0.032	0.123545
R	167	0.774818	0.5	0.679695		P	167	0.00444757	0.033	0.123332
G	168	0.860188	0.466	0.648834		D	168	0.00998138	0.03	0.126909
N	169	0.867411	0.454	0.638109		D	169	0.0278786	0.031	0.123838
						S	170	0.0338133	0.034	0.128271
						R	171	0.0263477	0.039	0.1343
						L	172	0.0362581	0.037	0.160946
						S	173	0.0190787	0.042	0.190046
						F	174	0.022953	0.04	0.221669
						D	175	0.015555	0.041	0.23987
						I	176	0.00900625	0.039	0.254685
						L	177	0.0105497	0.036	0.251061
						I	178	0.00436395	0.034	0.240195
						P	179	0.0064387	0.034	0.218822
						P	180	0.0147026	0.028	0.187578
						D	181	0.0117616	0.023	0.142467
						Q	182	0.0177971	0.022	0.0950177
						I	183	0.017789	0.021	0.0619461
						M	184	0.0151638	0.021	0.0577113
						G	185	0.0152651	0.025	0.0779789
						A	186	0.00498815	0.028	0.108871
						R	187	0.00393925	0.029	0.133654
						M	188	0.00668356	0.032	0.161665
						G	189	0.00357824	0.035	0.186227
						F	190	0.0048919	0.033	0.212213
						V	191	0.00602806	0.036	0.228067
						V	192	0.0020925	0.041	0.246949
						V	193	0.00402043	0.041	0.260677
						V	194	0.00220644	0.041	0.265085
						E	195	0.00896821	0.039	0.255413
						L	196	0.00662898	0.04	0.255058
						T	197	0.0141254	0.04	0.254141
						Q	198	0.0282974	0.038	0.258834
						R	199	0.0629976	0.044	0.250105
						P	200	0.082911	0.045	0.242415
						T	201	0.080112	0.041	0.243884
						R	202	0.0841912	0.042	0.254354
						R	203	0.0686259	0.042	0.281302
						T	204	0.0696648	0.048	0.313254
						K	205	0.0417353	0.05	0.341151
						A	206	0.00907812	0.05	0.369532
						V	207	0.00501523	0.049	0.390567
						G	208	0.00164139	0.047	0.405784
						K	209	0.00192224	0.048	0.402113
						I	210	0.000670103	0.046	0.393486
						V	211	0.00173454	0.05	0.376825
						E	212	0.00241007	0.047	0.347983
						V	213	0.00388905	0.045	0.308248
						L	214	0.00819209	0.043	0.260334
						G	215	0.029613	0.042	0.226137
						D	216	0.063303	0.04	0.203433
						N	217	0.0819783	0.04	0.180476
						M	218	0.0714454	0.037	0.176293
						G	219	0.0642273	0.034	0.197743
						T	220	0.0529859	0.031	0.228188
						G	221	0.0293835	0.029	0.255013
						M	222	0.0306672	0.033	0.275355
						A	223	0.0207037	0.031	0.289058
						V	224	0.0264386	0.03	0.295434
						D	225	0.024653	0.029	0.282145
						I	226	0.012731	0.023	0.257218
						A	227	0.00481161	0.023	0.221244
						L	228	0.00493751	0.022	0.189942
						R	229	0.00579132	0.024	0.15891
						T	230	0.00853007	0.024	0.148164
						H	231	0.00526442	0.022	0.142666
						E	232	0.00622026	0.022	0.13517
						I	233	0.0027306	0.019	0.143803
						P	234	0.00453713	0.022	0.158277
						Y	235	0.0036396	0.025	0.174419
						I	236	0.00355614	0.025	0.182168
						W	237	0.00258598	0.036	0.198998
						P	238	0.00396929	0.045	0.216453
						Q	239	0.00727397	0.052	0.224072
						A	240	0.00381908	0.065	0.220495
						V	241	0.00268362	0.073	0.225647
						E	242	0.013694	0.081	0.240691
						Q	243	0.01399	0.093	0.271833
						Q	244	0.013446	0.109	0.29668
						V	245	0.0108176	0.126	0.33025
						A	246	0.0229343	0.136	0.375179
						G	247	0.0198492	0.147	0.411771
						L	248	0.0207853	0.145	0.452805
						K	249	0.0385798	0.147	0.471241
						E	250	0.0334547	0.146	0.478758
						E	251	0.0215986	0.152	0.469537
						V	252	0.0213389	0.165	0.450884
						P	253	0.0230451	0.18	0.439742
						E	254	0.035119	0.173	0.426452
						E	255	0.0299828	0.176	0.414014
						A	256	0.0198769	0.188	0.405363
						K	257	0.0433833	0.194	0.395364
						A	258	0.021707	0.19	0.383994
						G	259	0.0131578	0.184	0.373838
						R	260	0.0108756	0.177	0.358599
						V	261	0.0049077	0.174	0.355913
						D	262	0.00333954	0.175	0.344023
						L	263	0.00198863	0.168	0.338119
						R	264	0.00297393	0.164	0.328144
						D	265	0.00256839	0.168	0.324171
						L	266	0.00300643	0.161	0.324094
						P	267	0.00321867	0.149	0.321807
						L	268	0.00264151	0.131	0.328616
						V	269	0.00194138	0.12	0.321905
						T	270	0.00150365	0.109	0.306935
						I	271	0.00176007	0.098	0.293284
						D	272	0.00424774	0.088	0.276357
						G	273	0.0106902	0.083	0.259864
						E	274	0.00504939	0.076	0.235663
						D	275	0.00364934	0.07	0.224315
						A	276	0.00515464	0.067	0.227319
						R	277	0.00426753	0.069	0.24262
						D	278	0.00736401	0.07	0.268765
						F	279	0.00395698	0.067	0.306392
						D	280	0.00232355	0.062	0.340541
						D	281	0.00252372	0.061	0.367418
						A	282	0.0022663	0.062	0.36566
						V	283	0.00144288	0.066	0.34205
						Y	284	0.00208035	0.064	0.298648
						C	285	0.000758902	0.06	0.247256
						E	286	0.00276124	0.056	0.195797
						K	287	0.00326363	0.058	0.142312
						K	288	0.0179226	0.053	0.104719
						R	289	0.0302912	0.049	0.0811228
						G	290	0.0404254	0.047	0.0675692
						G	291	0.0236397	0.041	0.0697218
						G	292	0.00394145	0.032	0.0669459
						W	293	0.00118721	0.03	0.0688672
						R	294	0.00140372	0.03	0.0677165
						L	295	0.000334972	0.028	0.0678614
						W	296	0.000580602	0.034	0.0688319
						V	297	9.51424e-05	0.041	0.0689842
						A	298	0.000315322	0.042	0.0696254
						I	299	0.000172185	0.043	0.0728695
						A	300	0.000716458	0.047	0.0695252
						D	301	0.000593691	0.053	0.0690648
						V	302	0.00129153	0.056	0.073749
						S	303	0.00219902	0.063	0.0823501
						Y	304	0.00316179	0.064	0.103947
						Y	305	0.00371996	0.067	0.135227
						V	306	0.00891758	0.073	0.183209
						R	307	0.00704136	0.081	0.248574
						P	308	0.0105004	0.087	0.308362
						S	309	0.00612736	0.096	0.354036
						T	310	0.00456662	0.11	0.380282
						P	311	0.00519953	0.119	0.39527
						L	312	0.0054612	0.121	0.414565
						D	313	0.00762978	0.122	0.427095
						R	314	0.00784117	0.123	0.435607
						E	315	0.00520381	0.12	0.441932
						A	316	0.00337952	0.118	0.446641
						R	317	0.0080489	0.118	0.440189
						N	318	0.00847635	0.112	0.430657
						R	319	0.00284032	0.113	0.426521
						G	320	0.00277749	0.111	0.415275
						T	321	0.00429322	0.107	0.393032
						S	322	0.00163855	0.1	0.358769
						V	323	0.00392752	0.088	0.317935
						Y	324	0.00166441	0.08	0.292022
						F	325	0.00319184	0.077	0.283241
						P	326	0.00347687	0.073	0.27984
						S	327	0.00374096	0.065	0.270743
						Q	328	0.00609172	0.057	0.235589
						V	329	0.00781391	0.052	0.193569
						I	330	0.00284481	0.048	0.165387
						P	331	0.00155604	0.041	0.145042
						M	332	0.0018333	0.037	0.13707
						L	333	0.00170678	0.036	0.135188
						P	334	0.00340848	0.032	0.14893
						E	335	0.00393801	0.027	0.166019
						V	336	0.00368809	0.024	0.183645
						L	337	0.00465856	0.022	0.209791
						S	338	0.00579551	0.022	0.233981
						N	339	0.0098849	0.017	0.248607
						G	340	0.0109511	0.016	0.235993
						L	341	0.00833406	0.018	0.212311
						C	342	0.00740664	0.017	0.186738
						S	343	0.00689889	0.019	0.16447
						L	344	0.00953511	0.022	0.151911
						N	345	0.0127482	0.023	0.140669
						P	346	0.00898948	0.023	0.123429
						Q	347	0.0138054	0.025	0.110446
						V	348	0.00669832	0.026	0.111825
						D	349	0.00379541	0.024	0.125527
						R	350	0.00289678	0.025	0.151206
						L	351	0.000981517	0.025	0.1679
						C	352	0.000662201	0.027	0.192481
						M	353	0.000365326	0.024	0.218173
						V	354	0.000436532	0.028	0.227919
						C	355	0.00039974	0.023	0.226888
						E	356	0.000423955	0.022	0.219018
						M	357	0.000171537	0.021	0.205811
						T	358	0.000737745	0.024	0.172886
						V	359	0.00109976	0.023	0.140149
						S	360	0.00461928	0.023	0.110343
						S	361	0.00555197	0.021	0.100082
						K	362	0.00559236	0.019	0.0972025
						G	363	0.00566517	0.017	0.105998
						R	364	0.00356993	0.022	0.12252
						L	365	0.0025121	0.018	0.147918
						T	366	0.000810069	0.021	0.171933
						G	367	0.000391253	0.02	0.188561
						Y	368	0.000551888	0.021	0.198702
						K	369	0.000238307	0.021	0.195638
						F	370	0.000287695	0.022	0.187996
						Y	371	0.000753913	0.02	0.17769
						E	372	0.000407513	0.019	0.164928
						A	373	0.00138767	0.015	0.144981
						V	374	0.00256362	0.014	0.121902
						M	375	0.00134542	0.01	0.103361
						S	376	0.00320135	0.01	0.0866162
						S	377	0.00432789	0.009	0.0710479
						H	378	0.00920946	0.009	0.0632768
						A	379	0.00634485	0.01	0.0701057
						R	380	0.00806642	0.013	0.0775846
						L	381	0.00536054	0.012	0.0919848
						T	382	0.00854773	0.016	0.110551
						Y	383	0.00592555	0.016	0.142928
						T	384	0.00607138	0.019	0.164572
						K	385	0.0164501	0.02	0.185331
						V	386	0.00416966	0.025	0.194031
						W	387	0.0040685	0.027	0.199877
						H	388	0.00598013	0.028	0.197854
						I	389	0.00446717	0.029	0.19621
						L	390	0.00437172	0.031	0.188845
						Q	391	0.00820746	0.029	0.178696
						G	392	0.0232447	0.033	0.171863
						D	393	0.0120005	0.033	0.167312
						Q	394	0.0158095	0.032	0.166165
						D	395	0.0129082	0.033	0.169116
						L	396	0.0123071	0.03	0.192738
						R	397	0.0113372	0.029	0.224332
						E	398	0.0120482	0.027	0.261192
						Q	399	0.0113791	0.024	0.290904
						Y	400	0.00548559	0.022	0.312193
						A	401	0.00409076	0.019	0.324875
						P	402	0.00291481	0.02	0.316646
						L	403	0.00440807	0.017	0.295589
						V	404	0.00162814	0.016	0.255805
						K	405	0.001137	0.014	0.214273
						H	406	0.0011339	0.013	0.173348
						L	407	0.000801096	0.01	0.143619
						E	408	0.00175308	0.011	0.11758
						E	409	0.00165244	0.011	0.121955
						L	410	0.00105611	0.013	0.140838
						H	411	0.00134678	0.015	0.174765
						N	412	0.00154572	0.021	0.2135
						L	413	0.00156925	0.028	0.244043
						Y	414	0.00248326	0.035	0.269471
						K	415	0.00390165	0.04	0.285387
						V	416	0.00388863	0.048	0.296233
						L	417	0.00367153	0.053	0.28758
						D	418	0.0086484	0.058	0.277315
						K	419	0.00811518	0.059	0.269652
						A	420	0.00546737	0.06	0.274606
						R	421	0.0101177	0.062	0.282617
						E	422	0.0176156	0.056	0.29726
						E	423	0.0264056	0.057	0.318144
						R	424	0.0262009	0.059	0.335674
						G	425	0.0357183	0.057	0.340175
						G	426	0.0273707	0.062	0.34108
						I	427	0.0213859	0.063	0.342874
						S	428	0.0228594	0.065	0.32174
						F	429	0.0274575	0.064	0.311998
						E	430	0.0276746	0.07	0.300012
						S	431	0.0257163	0.072	0.285013
						E	432	0.0322178	0.069	0.260916
						E	433	0.0247436	0.07	0.241416
						A	434	0.0150752	0.067	0.227484
						K	435	0.0211148	0.068	0.208801
						F	436	0.00979174	0.062	0.203208
						I	437	0.00877687	0.06	0.207734
						F	438	0.0165376	0.054	0.227885
						N	439	0.0265071	0.053	0.24783
						A	440	0.0349384	0.051	0.276034
						E	441	0.0349957	0.052	0.301709
						R	442	0.0216599	0.051	0.325538
						R	443	0.0290178	0.053	0.335491
						I	444	0.0107308	0.051	0.353975
						E	445	0.00594595	0.052	0.369966
						R	446	0.00179527	0.051	0.389978
						I	447	0.0017975	0.049	0.418431
						E	448	0.00359597	0.048	0.445388
						Q	449	0.00456465	0.045	0.46992
						T	450	0.00638659	0.048	0.474424
						Q	451	0.00545846	0.044	0.463309
						R	452	0.00500294	0.047	0.440136
						N	453	0.00627821	0.045	0.409769
						D	454	0.00421007	0.046	0.372915
						A	455	0.00145134	0.042	0.342523
						H	456	0.00340951	0.041	0.326475
						K	457	0.00238592	0.043	0.309715
						L	458	0.00173053	0.042	0.293253
						I	459	0.00053604	0.038	0.275753
						E	460	0.00130417	0.035	0.25944
						E	461	0.000959348	0.035	0.230399
						C	462	0.000244991	0.035	0.188357
						M	463	0.000306972	0.029	0.140632
						I	464	0.000329313	0.028	0.11031
						L	465	0.000278467	0.022	0.0951497
						A	466	9.22086e-05	0.022	0.0962239
						N	467	0.000228894	0.019	0.109442
						I	468	0.00049405	0.018	0.124511
						S	469	0.00027525	0.019	0.135099
						A	470	0.000156632	0.021	0.15021
						A	471	0.000361096	0.023	0.154173
						R	472	0.00172774	0.026	0.149172
						F	473	0.000801561	0.027	0.145147
						V	474	0.000428729	0.032	0.14342
						E	475	0.0024131	0.037	0.151153
						K	476	0.00259674	0.041	0.169305
						A	477	0.00210096	0.044	0.194047
						K	478	0.00349537	0.049	0.228947
						E	479	0.00209288	0.052	0.281709
						P	480	0.00280139	0.061	0.325538
						A	481	0.00101819	0.063	0.355228
						L	482	0.00101737	0.062	0.379583
						F	483	0.000837322	0.06	0.406082
						R	484	0.00051293	0.06	0.427433
						I	485	0.000601495	0.06	0.433341
						H	486	0.00328702	0.059	0.418321
						D	487	0.00538364	0.058	0.38907
						K	488	0.00677654	0.058	0.361033
						P	489	0.00858868	0.059	0.321411
						S	490	0.00450438	0.056	0.296632
						T	491	0.0131751	0.055	0.278409
						E	492	0.0152687	0.056	0.268882
						A	493	0.0143461	0.058	0.273528
						I	494	0.0127929	0.06	0.287706
						T	495	0.0126122	0.063	0.30187
						S	496	0.0102781	0.07	0.310578
						F	497	0.00558419	0.071	0.314704
						R	498	0.0101823	0.075	0.306549
						S	499	0.0120614	0.081	0.292633
						V	500	0.00994643	0.091	0.264762
						L	501	0.0028513	0.098	0.256063
						A	502	0.0103092	0.101	0.275749
						E	503	0.0128356	0.102	0.301146
						L	504	0.00578261	0.103	0.331141
						G	505	0.0108244	0.103	0.370987
						L	506	0.0106233	0.101	0.415862
						E	507	0.0126404	0.097	0.441753
						L	508	0.00639407	0.094	0.472913
						P	509	0.0232545	0.092	0.488108
						G	510	0.0325029	0.094	0.499647
						G	511	0.0322476	0.097	0.496223
						N	512	0.043935	0.098	0.48756
						K	513	0.0203723	0.103	0.483773
						P	514	0.00913088	0.11	0.492468
						E	515	0.00803501	0.112	0.502704
						P	516	0.0165543	0.118	0.517496
						R	517	0.0144782	0.128	0.552089
						D	518	0.00767456	0.135	0.574866
						Y	519	0.00523768	0.13	0.597514
						A	520	0.00500316	0.118	0.615676
						E	521	0.00776009	0.117	0.622234
						L	522	0.00564778	0.111	0.611289
						L	523	0.00663563	0.103	0.586187
						E	524	0.0149574	0.09	0.553688
						S	525	0.0214114	0.084	0.503583
						V	526	0.012223	0.076	0.451175
						A	527	0.0155812	0.067	0.398487
						D	528	0.0106439	0.06	0.364391
						R	529	0.00774882	0.053	0.339789
						P	530	0.00841244	0.047	0.33651
						D	531	0.00650638	0.042	0.346851
						A	532	0.00461218	0.037	0.363679
						E	533	0.00773053	0.04	0.37813
						M	534	0.00568019	0.04	0.38651
						L	535	0.00284213	0.038	0.394431
						Q	536	0.00581948	0.036	0.397001
						T	537	0.00513428	0.038	0.386904
						M	538	0.00362995	0.039	0.369426
						L	539	0.00411858	0.039	0.354247
						L	540	0.00498081	0.036	0.348885
						R	541	0.00910938	0.034	0.347497
						S	542	0.00871671	0.038	0.358486
						M	543	0.00958396	0.035	0.365672
						K	544	0.0188424	0.035	0.358756
						Q	545	0.0370691	0.034	0.352828
						A	546	0.0347638	0.035	0.344408
						I	547	0.0243914	0.038	0.324439
						Y	548	0.0290343	0.035	0.316982
						D	549	0.0178198	0.034	0.315709
						P	550	0.0216614	0.034	0.309633
						E	551	0.0297716	0.031	0.287688
						N	552	0.0233568	0.032	0.269572
						R	553	0.0277698	0.031	0.257385
						G	554	0.017142	0.029	0.251403
						H	555	0.0164615	0.032	0.252496
						F	556	0.010625	0.033	0.254282
						G	557	0.00844558	0.03	0.246447
						L	558	0.00723788	0.031	0.250804
						A	559	0.00635582	0.031	0.24724
						L	560	0.0111179	0.031	0.252826
						Q	561	0.0143105	0.029	0.244348
						S	562	0.00745164	0.029	0.223045
						Y	563	0.00696931	0.026	0.194058
						A	564	0.0033544	0.023	0.16906
						H	565	0.00762543	0.019	0.144796
						F	566	0.00387741	0.017	0.139126
						T	567	0.00483461	0.017	0.150951
						S	568	0.00360367	0.014	0.178389
						P	569	0.00360823	0.015	0.190033
						I	570	0.00337066	0.014	0.199003
						R	571	0.00577472	0.016	0.197693
						R	572	0.00199871	0.016	0.188756
						Y	573	0.00143786	0.016	0.176004
						P	574	0.00148421	0.015	0.15691
						D	575	0.00328283	0.021	0.13747
						L	576	0.00257972	0.022	0.122273
						T	577	0.0018177	0.03	0.106714
						L	578	0.00106397	0.034	0.114957
						H	579	0.00271544	0.049	0.128344
						R	580	0.00308798	0.066	0.1523
						A	581	0.00165632	0.091	0.166994
						I	582	0.00239697	0.113	0.190283
						K	583	0.0066483	0.134	0.215794
						Y	584	0.00840062	0.146	0.250833
						L	585	0.00677426	0.152	0.279096
						L	586	0.0132911	0.162	0.322567
						A	587	0.0245704	0.169	0.357435
						K	588	0.0718042	0.184	0.38973
						E	589	0.164486	0.193	0.4072
						Q	590	0.258332	0.203	0.415695
						G	591	0.466972	0.224	0.416525
						H	592	0.569369	0.228	0.435065
						Q	593	0.721694	0.232	0.463735
						G	594	0.722945	0.242	0.496791
						N	595	0.750909	0.241	0.533557
						T	596	0.772714	0.247	0.572137
						T	597	0.770309	0.247	0.595586
						E	598	0.735349	0.243	0.617184
						T	599	0.592037	0.242	0.617279
						G	600	0.389817	0.237	0.599858
						G	601	0.196737	0.232	0.568134
						Y	602	0.0891012	0.218	0.530708
						H	603	0.0354488	0.206	0.476419
						Y	604	0.0130012	0.19	0.435755
						S	605	0.0108139	0.177	0.397266
						M	606	0.0101255	0.163	0.377196
						E	607	0.0130339	0.149	0.350431
						E	608	0.0156379	0.139	0.323704
						M	609	0.0128051	0.132	0.294503
						L	610	0.00682668	0.127	0.283037
						Q	611	0.00707056	0.122	0.28083
						L	612	0.0033741	0.122	0.302213
						G	613	0.00267584	0.121	0.331382
						Q	614	0.00382606	0.12	0.361807
						H	615	0.00425372	0.116	0.385733
						C	616	0.00132689	0.113	0.416529
						S	617	0.0028335	0.108	0.4364
						M	618	0.00385418	0.108	0.455147
						A	619	0.00434106	0.111	0.454853
						E	620	0.00717884	0.11	0.447497
						R	621	0.00521426	0.108	0.429384
						R	622	0.00740367	0.104	0.409608
						A	623	0.00358057	0.097	0.38534
						D	624	0.00569311	0.097	0.359115
						E	625	0.00718108	0.092	0.326302
						A	626	0.00284219	0.086	0.295641
						T	627	0.00269225	0.087	0.257403
						R	628	0.00451576	0.08	0.224429
						D	629	0.0047781	0.08	0.201505
						V	630	0.00259768	0.082	0.190661
						A	631	0.00378277	0.08	0.178805
						D	632	0.00357439	0.076	0.165235
						W	633	0.00373769	0.073	0.148604
						L	634	0.00666741	0.064	0.133742
						K	635	0.00491073	0.064	0.117402
						C	636	0.00160485	0.061	0.10868
						D	637	0.00606868	0.053	0.0851846
						F	638	0.00374899	0.046	0.0661769
						M	639	0.00189588	0.038	0.049376
						L	640	0.00370098	0.03	0.0416567
						D	641	0.00415677	0.027	0.0404906
						Q	642	0.00383075	0.025	0.0448347
						V	643	0.00355191	0.024	0.057753
						G	644	0.0024232	0.023	0.0693684
						N	645	0.00250901	0.021	0.0783525
						V	646	0.00124315	0.022	0.0841589
						F	647	0.00104893	0.019	0.0865037
						K	648	0.000744206	0.021	0.0859937
						G	649	0.000857155	0.021	0.0812638
						V	650	0.0016198	0.022	0.0742516
						I	651	0.000807297	0.021	0.0656961
						S	652	0.00225095	0.023	0.0563873
						S	653	0.00377972	0.024	0.0505955
						V	654	0.00952687	0.023	0.0478048
						T	655	0.00779199	0.025	0.0430822
						G	656	0.00609092	0.023	0.0392292
						F	657	0.00552868	0.022	0.036528
						G	658	0.0039488	0.021	0.0340598
						F	659	0.00296375	0.02	0.0327996
						F	660	0.00255303	0.019	0.0330734
						V	661	0.000405494	0.02	0.0343877
						R	662	0.00311052	0.021	0.0317106
						L	663	0.000659559	0.022	0.0302206
						D	664	0.00401364	0.025	0.0296557
						D	665	0.00461462	0.025	0.029714
						L	666	0.00294561	0.022	0.0351493
						F	667	0.00211689	0.022	0.0451182
						I	668	0.00148601	0.022	0.0573504
						D	669	0.00176579	0.026	0.0724431
						G	670	0.00174415	0.031	0.0846245
						L	671	0.00219531	0.029	0.0872643
						V	672	0.000848703	0.028	0.0841358
						H	673	0.00548582	0.032	0.089171
						V	674	0.00453018	0.032	0.100193
						S	675	0.0131318	0.036	0.108804
						S	676	0.0112588	0.039	0.122185
						L	677	0.0103207	0.039	0.138453
						D	678	0.0223457	0.047	0.158706
						N	679	0.0414721	0.058	0.190992
						D	680	0.0225541	0.07	0.217757
						Y	681	0.0218854	0.075	0.236911
						Y	682	0.0201477	0.079	0.263055
						R	683	0.0152508	0.083	0.290134
						F	684	0.0135892	0.089	0.318466
						D	685	0.0277563	0.093	0.336834
						Q	686	0.0801669	0.097	0.356111
						V	687	0.0772419	0.103	0.36554
						G	688	0.033486	0.107	0.375015
						Q	689	0.0284831	0.11	0.378136
						R	690	0.0308106	0.11	0.378475
						L	691	0.00739854	0.106	0.384928
						M	692	0.0153907	0.102	0.401068
						G	693	0.022611	0.104	0.420716
						E	694	0.0334621	0.103	0.439482
						S	695	0.0344196	0.103	0.454613
						S	696	0.0307715	0.105	0.464998
						G	697	0.0197234	0.112	0.47636
						Q	698	0.0139007	0.12	0.473963
						T	699	0.00907268	0.129	0.457004
						Y	700	0.00589106	0.13	0.438939
						R	701	0.00604131	0.131	0.420555
						L	702	0.00757513	0.13	0.419533
						G	703	0.00372645	0.132	0.410651
						D	704	0.00662712	0.129	0.418431
						R	705	0.00837206	0.129	0.409398
						V	706	0.00199229	0.129	0.402293
						E	707	0.00616692	0.125	0.40059
						V	708	0.0026295	0.131	0.399625
						R	709	0.010857	0.137	0.385984
						V	710	0.00549435	0.138	0.374117
						E	711	0.0199999	0.137	0.35519
						A	712	0.0388402	0.144	0.335909
						V	713	0.0907066	0.151	0.313461
						N	714	0.0667227	0.168	0.292027
						M	715	0.0963912	0.188	0.275968
						D	716	0.111711	0.211	0.269424
						E	717	0.0972504	0.224	0.276387
						R	718	0.0541611	0.253	0.290652
						K	719	0.0386162	0.289	0.31
						I	720	0.0134788	0.327	0.345902
						D	721	0.0122929	0.364	0.375472
						F	722	0.00514769	0.399	0.413665
						S	723	0.00757154	0.434	0.428482
						L	724	0.00615673	0.465	0.43823
						I	725	0.052865	0.497	0.437806
						S	726	0.209288	0.535	0.439325
						S	727	0.488569	0.569	0.435615
						E	728	0.732983	0.598	0.429708
						R	729	0.845051	0.628	0.42866
						A	730	0.917333	0.665	0.448534
						P	731	0.957208	0.701	0.478816
						R	732	0.968958	0.733	0.524495
						N	733	0.974603	0.762	0.570426
						V	734	0.983185	0.791	0.619925
						G	735	0.982529	0.821	0.669989
						K	736	0.98544	0.839	0.714368
						T	737	0.985411	0.861	0.739092
						A	738	0.986909	0.881	0.746126
						R	739	0.990811	0.905	0.746874
						E	740	0.991153	0.922	0.747901
						K	741	0.993335	0.936	0.738459
						A	742	0.994087	0.943	0.733881
						K	743	0.994483	0.954	0.732968
						K	744	0.995811	0.959	0.73896
						G	745	0.995432	0.955	0.753145
						D	746	0.997373	0.948	0.763009
						A	747	0.996744	0.943	0.766042
						G	748	0.996585	0.947	0.761286
						K	749	0.997304	0.947	0.750183
						K	750	0.997259	0.948	0.728938
						G	751	0.99679	0.947	0.709088
						G	752	0.996787	0.955	0.692819
						K	753	0.997317	0.962	0.680264
						R	754	0.996834	0.968	0.675714
						R	755	0.996372	0.979	0.667675
						Q	756	0.996228	0.966	0.654008
						V	757	0.997073	0.963	0.644858
						G	758	0.994992	0.963	0.641131
						K	759	0.995405	0.966	0.634751
						K	760	0.992981	0.954	0.616907
						V	761	0.992884	0.95	0.600504
						N	762	0.991641	0.943	0.583471
						F	763	0.98934	0.933	0.583003
						E	764	0.98882	0.94	0.586751
						P	765	0.990928	0.937	0.599518
						D	766	0.990943	0.942	0.611201
						S	767	0.988994	0.941	0.618801
						A	768	0.987058	0.935	0.62283
						F	769	0.989722	0.943	0.640164
						R	770	0.989379	0.948	0.661879
						G	771	0.991209	0.949	0.687911
						E	772	0.995156	0.959	0.703857
						K	773	0.996023	0.957	0.714426
						K	774	0.996106	0.963	0.724225
						T	775	0.997868	0.96	0.735916
						K	776	0.998143	0.957	0.754486
						P	777	0.997535	0.96	0.776558
						K	778	0.997631	0.957	0.789564
						A	779	0.997806	0.965	0.802399
						A	780	0.997317	0.966	0.821908
						K	781	0.997254	0.967	0.84733
						K	782	0.996941	0.97	0.865804
						D	783	0.997507	0.956	0.882403
						A	784	0.997221	0.953	0.881357
						R	785	0.996812	0.958	0.866686
						K	786	0.996136	0.945	0.84541
						A	787	0.996398	0.938	0.818688
						K	788	0.996675	0.931	0.796701
						K	789	0.995804	0.915	0.787884
						P	790	0.994521	0.908	0.775954
						S	791	0.992643	0.89	0.767314
						A	792	0.985266	0.893	0.760776
						K	793	0.982909	0.888	0.764789
						T	794	0.98448	0.892	0.777224
						Q	795	0.982287	0.881	0.787247
						K	796	0.9813	0.883	0.788433
						I	797	0.982238	0.879	0.781255
						A	798	0.980466	0.886	0.771561
						A	799	0.981594	0.883	0.764376
						A	800	0.981898	0.886	0.748446
						T	801	0.986145	0.887	0.725143
						K	802	0.986895	0.879	0.697731
						A	803	0.985376	0.886	0.672537
						K	804	0.989505	0.893	0.65364
						R	805	0.992286	0.882	0.637513
						A	806	0.989071	0.869	0.631425
						A	807	0.99109	0.864	0.637063
						K	808	0.990587	0.855	0.654126
						K	809	0.990252	0.85	0.679701
						K	810	0.990331	0.851	0.707635
						V	811	0.989379	0.829	0.727913
						A	812	0.984941	0.831	0.726027
						E	813	0.978945	0.814	0.682358

## Sheet: SD4
Rnr western blot quantification
	Normalized value	Average
Sample	Blot Adj. volume / Ponceau Adj. volume	Average normalized values
WT 1	0.771472	0.707874
WT 2	0.748576
WT 3	0.603574
PPK 1	0.3706	0.386445
PPK 2	0.389001
PPK 3	0.399732
K-R WT 1	0.562894	0.550496
K-R WT 2	0.645323
K-R WT 3	0.44327
K-R PPK 1	0.255027	0.262424
K-R PPK 2	0.255426
K-R PPK 3	0.276817
SD4: Raw data for Rnr quantification (Figure 6B).

## Sheet: SD5
qPCR Analysis
Expression data (Fold Change, Plotted)
	WT-1	WT-2	WT-3	WT-4	WT-5	PPK-1	PPK-2	PPK-3	PPK-4	PPK-5
arnA	0.93289	1.22468	1.08359	0.79044	1.02191	0.09505	0.09411	0.14441	0.13124	0.11846
rnr	1.16398	1.40544	0.88793	0.71774	0.95917	0.84634	0.85414	0.58275	0.87033	0.67528
Log2 Expression (used for statistical analysis)
	WT-1	WT-2	WT-3	WT-4	WT-5	PPK-1	PPK-2	PPK-3	PPK-4	PPK-5
arnA	-0.100221	0.292405	0.115819	-0.339272	0.0312681	-3.39517	-3.40951	-2.79176	-2.92972	-3.07753
rnr	0.219066	0.491022	-0.171482	-0.478467	-0.0601416	-0.240691	-0.227456	-0.779051	-0.200366	-0.566442
SD5: Raw data for qPCR analysis (Figure 6C).

## Sheet: SD6
YihI ConSurf Analysis					Rnr ConSurf Analysis
Residue position	Residue	Interest?	ConSurf Score		Residue position	Residue	Interest?	ConSurf Score
1	M		-1.053		1	M		-0.515
2	K	Lysine	-0.476		2	S		-0.14
3	P		-0.326		3	Q		0.864
4	S	DESK	0.451		4	D		-0.736
5	S	DESK	0.657		5	P		-0.572
6	S	DESK	0.505		6	F		-0.112		SD6: Raw data for YihI and Rnr ConSurf analysis graphs (Figure S7A and Figure S7B).
7	N		0.943		7	Q		0.932
8	S	DESK	1.75		8	E		0.724
9	R		0.533		9	R		-0.523
10	S	DESK	0.814		10	E		-0.779
11	K	Lysine	0.147		11	A		-0.056
12	G		0.915		12	E		0.029
13	H		0.844		13	K		-0.569
14	A		0.911		14	Y		-0.771
15	K	Lysine	-0.598		15	A		1.102
16	A		1.252		16	N		-0.403
17	R		-0.25		17	P		-0.638
18	R		-0.634		18	I		-0.51
19	K	Lysine	-0.927		19	P		-0.464
20	T		-0.299		20	S		-0.752
21	R		-0.966		21	R		-0.776
22	E	DESK	-0.434		22	E		-0.714
23	E	DESK	-0.724		23	F		0.466
24	L		-0.254		24	I		-0.643
25	D	DESK	-0.685		25	L		-0.39
26	Q		0.31		26	E		1.428
27	E	DESK	-0.636		27	H		0.414
28	A		-0.579		28	L		-0.105
29	R		-0.931		29	T		0.906
30	D	DESK	-0.108		30	K		0.496
31	R		-0.889		31	R		0.037
32	K	Lysine	-1.024		32	E		0.457
33	R		-0.7		33	K		0.447
34	Q		0.078		34	P		-0.767
35	K	Lysine	-0.82		35	A		0.025
36	K	Lysine	-0.994		36	S		0.087
37	R		-0.238		37	R		-0.607
38	R		-0.625		38	D		0.313
39	G		-1.082		39	E		-0.175
40	H		0.07		40	L		-0.083
41	A		0.6		41	A		-0.178
42	P		-0.06		42	V		2.127
43	G		-1.083		43	E		0.272
44	S		-0.901		44	L		-0.3
45	R		-1.109		45	H		2.582
46	A		0.035		46	I		-0.19
47	A		-0.025		47	E		1.554
48	G		0.762		48	G		1.538
49	G		2.458		49	E		0.184
50	N		2.806		50	E		0.114
51	T		2.903		51	Q		0.341
52	T		2.113		52	L		1.132
53	S		0.965		53	E		-0.714
54	G		1.35		54	G		-0.434
55	S		1.241		55	L		-0.406
56	K		1.673		56	R		-0.735
57	G		2.915		57	R		-0.776
58	Q		2.298		58	R		-0.776
59	N		2.912		59	L		-0.717
60	A		1.55		60	R		-0.653
61	P		2.664		61	A		-0.778
62	K		0.412		62	M		-0.78
63	D		-1.079		63	E		-0.747
64	P		-0.822		64	R		-0.737
65	R		-1.109		65	D		-0.776
66	I		-0.353		66	G		-0.762
67	G		-1.021		67	Q		-0.751
68	S		-1.096		68	L		-0.609
69	K		-1.026		69	V		0.027
70	T		-0.586		70	F		-0.605
71	P		-0.686		71	T		-0.744
72	I		-0.296		72	R		-0.695
73	P		0.311		73	R		-0.694
74	L		-1.057		74	Q		-0.505
75	G		0.603		75	C		-0.528
76	V		0.568		76	Y		-0.717
77	T		0.929		77	A		-0.634
78	E		1.755		78	L		-0.717
79	K		1.422		79	P		-0.767
80	V		1.606		80	E		-0.578
81	T		2.906		81	R		-0.376
82	K		-0.12		82	L		-0.266
83	Q		0.801		83	D		-0.449
84	H		1.739		84	L		-0.297
85	K		-0.112		85	V		0.468
86	P		1.214		86	K		-0.478
87	K		1.044		87	G		-0.762
88	S		1.302		88	T		0.764
89	E		1.371		89	V		-0.741
90	K		0.024		90	I		-0.329
91	P		1.289		91	G		-0.546
92	M		1.08		92	H		-0.776
93	L		-0.407		93	R		-0.572
94	S		-0.112		94	D		-0.616
95	P		-0.73		95	G		-0.684
96	Q		-0.365		96	Y		1.055
97	A		-0.367		97	G		-0.762
98	E		-1.091		98	F		-0.713
99	L		-1.1		99	L		-0.19
100	E		0.507		100	R		-0.697
101	L		0.403		101	V		0.458
102	L		-1.057		102	E		-0.37
103	E		-1.091		103	G		-0.383
104	T		-0.856		104	R		0.989
105	D		-0.79		105	K		0.081
106	E		-0.111		106	D		0.361
107	R		-0.781		107	D		-0.776
108	L		-1.011		108	L		1.019
109	D		-0.764		109	Y		-0.1
110	A		0.443		110	L		-0.616
111	L		-1.012		111	S		-0.461
112	L		-1.057		112	S		0.373
113	E		-0.627		113	E		-0.145
114	R		-0.559		114	Q		-0.633
115	L		-0.566		115	M		-0.688
116	E		-0.82		116	K		-0.448
117	A		0.203		117	T		1.38
118	G		-0.5		118	C		0.292
119	E		-0.408		119	I		0.065
120	T		0.31		120	H		-0.698
121	L		-0.927		121	G		-0.607
122	S		-0.19		122	D		-0.776
123	A		0.282		123	Q		0.921
124	E		-0.225		124	V		-0.258
125	E		-0.233		125	L		-0.463
126	Q		-0.899		126	A		-0.478
127	S		0.975		127	Q		-0.751
128	W		-0.59		128	P		0.865
129	V		-0.748		129	L		1.558
130	D		-0.711		130	G		0.72
131	A		0.334		131	A		1.551
132	K		-0.007		132	D		-0.529
133	L		-1.011		133	R		-0.61
134	D		-0.612		134	K		0.092
135	R		-1.076		135	G		-0.685
136	I		-1.002		136	R		-0.736
137	D		-0.757		137	R		0.125
138	E		0.418		138	E		-0.68
139	L		-1.1		139	A		0.031
140	M		-1.041		140	R		-0.776
141	Q		-0.238		141	I		-0.116
142	K	PASK	0.223		142	V		-0.629
143	L	PASK	-1.057		143	R		-0.735
144	G	PASK	-1.083		144	V		-0.212
145	L	PASK	-0.961		145	L		-0.267
146	S	PASK	0.027		146	V		-0.066
147	Y	PASK	0.007		147	P		0.041
148	D	PASK	0.258		148	K		0.106
149	D	PASK	-0.575		149	T		0.267
150	D	PASK	0.702		150	S		0.89
151	E	PASK	0.478		151	Q		-0.313
152	E	PASK	0.512		152	I		-0.615
153	E	PASK	0.535		153	V		-0.741
154	E	PASK	0.036		154	G		-0.762
155	E	PASK	0.053		155	R		-0.735
156	D	PASK	0.275		156	Y		-0.231
157	E	PASK	0.146		157	F		-0.716
158	K	PASK	0.238		158	T		0.559
159	Q	PASK	0.39		159	E		-0.185
160	E	PASK	-0.637		160	A		0.12
161	D	PASK	-0.946		161	G		-0.375
162	M		-0.678		162	V		0.614
163	M		-0.554		163	G		-0.053
164	R		-0.505		164	F		-0.21
165	L		-0.985		165	V		-0.777
166	L		-1.09		166	V		-0.703
167	R		-0.837		167	P		-0.767
168	G		-0.744		168	D		-0.696
169	N		-0.562		169	D		-0.776
					170	S		-0.513
					171	R		-0.735
					172	L		-0.588
					173	S		0.13
					174	F		-0.452
					175	D		-0.695
					176	I		-0.747
					177	L		-0.184
					178	I		-0.616
					179	P		-0.1
					180	P		1.222
					181	D		0.293
					182	Q		3.251
					183	I		1.106
					184	M		2.832
					185	G		0.534
					186	A		-0.589
					187	R		-0.517
					188	M		-0.594
					189	G		-0.684
					190	F		0.527
					191	V		-0.285
					192	V		-0.777
					193	V		-0.704
					194	V		-0.514
					195	E		-0.582
					196	L		-0.287
					197	T		0.516
					198	Q		-0.123
					199	R		-0.736
					200	P		0.294
					201	T		0.076
					202	R		-0.355
					203	R		0.006
					204	T		0.644
					205	K		-0.376
					206	A		-0.519
					207	V		0.711
					208	G		-0.762
					209	K		0.369
					210	I		-0.034
					211	V		0.376
					212	E		-0.682
					213	V		-0.099
					214	L		-0.771
					215	G		-0.762
					216	D		-0.117
					217	N		-0.11
					218	M		-0.687
					219	G		-0.539
					220	T		-0.58
					221	G		0.744
					222	M		-0.298
					223	A		-0.604
					224	V		-0.519
					225	D		-0.153
					226	I		-0.552
					227	A		-0.743
					228	L		-0.252
					229	R		-0.612
					230	T		-0.437
					231	H		-0.494
					232	E		0.042
					233	I		-0.714
					234	P		-0.631
					235	Y		0.128
					236	I		1.639
					237	W		-0.131
					238	P		-0.186
					239	Q		3.249
					240	A		1.404
					241	V		-0.591
					242	E		0.428
					243	Q		1.098
					244	Q		-0.111
					245	V		1.178
					246	A		1.564
					247	G		3.252
					248	L		0.199
					249	K		1.535
					250	E		-0.469
					251	E		1.059
					252	V		-0.629
					253	P		-0.447
					254	E		-0.446
					255	E		1.465
					256	A		-0.557
					257	K		-0.634
					258	A		1.631
					259	G		-0.204
					260	R		-0.776
					261	V		0.144
					262	D		-0.616
					263	L		-0.717
					264	R		-0.612
					265	D		3.252
					266	L		-0.771
					267	P		-0.573
					268	L		-0.662
					269	V		-0.354
					270	T		-0.778
					271	I		-0.779
					272	D		-0.776
					273	G		-0.531
					274	E		-0.779
					275	D		-0.776
					276	A		-0.742
					277	R		-0.561
					278	D		-0.776
					279	F		-0.716
					280	D		-0.776
					281	D		-0.776
					282	A		-0.778
					283	V		-0.741
					284	Y		0.962
					285	C		-0.683
					286	E		-0.209
					287	K		-0.037
					288	K		-0.38
					289	R		0.476
					290	G		0.368
					291	G		-0.454
					292	G		-0.517
					293	W		-0.681
					294	R		-0.57
					295	L		-0.771
					296	W		-0.595
					297	V		-0.777
					298	A		-0.742
					299	I		-0.779
					300	A		-0.778
					301	D		-0.776
					302	V		-0.777
					303	S		-0.752
					304	Y		-0.664
					305	Y		-0.771
					306	V		-0.741
					307	R		-0.695
					308	P		0.138
					309	S		1.648
					310	T		-0.254
					311	P		0.555
					312	L		-0.717
					313	D		-0.776
					314	R		1.565
					315	E		-0.681
					316	A		-0.778
					317	R		1.093
					318	N		0.856
					319	R		-0.776
					320	G		-0.177
					321	T		-0.376
					322	S		-0.78
					323	V		-0.777
					324	Y		-0.771
					325	F		-0.77
					326	P		-0.767
					327	S		-0.488
					328	Q		-0.627
					329	V		-0.777
					330	I		0.239
					331	P		-0.703
					332	M		-0.78
					333	L		-0.771
					334	P		-0.767
					335	E		-0.779
					336	V		-0.325
					337	L		-0.717
					338	S		-0.78
					339	N		-0.781
					340	G		-0.526
					341	L		-0.661
					342	C		-0.761
					343	S		-0.78
					344	L		-0.717
					345	N		-0.753
					346	P		-0.637
					347	Q		-0.375
					348	V		-0.777
					349	D		-0.696
					350	R		-0.776
					351	L		-0.771
					352	C		-0.683
					353	M		-0.622
					354	V		-0.741
					355	C		-0.683
					356	E		-0.779
					357	M		-0.658
					358	T		-0.435
					359	V		0.595
					360	S		-0.694
					361	S		1.483
					362	K		1.074
					363	G		-0.762
					364	R		0.335
					365	L		-0.403
					366	T		-0.174
					367	G		0.502
					368	Y		0.295
					369	K		0.087
					370	F		-0.675
					371	Y		-0.771
					372	E		-0.715
					373	A		-0.742
					374	V		-0.589
					375	M		-0.681
					376	S		-0.109
					377	S		-0.78
					378	H		-0.654
					379	A		-0.742
					380	R		-0.776
					381	L		-0.556
					382	T		-0.778
					383	Y		-0.771
					384	T		0.25
					385	K		-0.671
					386	V		-0.741
					387	W		0.37
					388	H		0.915
					389	I		-0.167
					390	L		-0.611
					391	Q		0.898
					392	G		-0.762
					393	D		-0.023
					394	Q		1.466
					395	D		0.616
					396	L		-0.771
					397	R		-0.186
					398	E		0.687
					399	Q		0.052
					400	Y		-0.662
					401	A		1.719
					402	P		1.912
					403	L		0.027
					404	V		-0.366
					405	K		0.582
					406	H		0.548
					407	L		-0.108
					408	E		0.006
					409	E		-0.035
					410	L		-0.717
					411	H		0.44
					412	N		3.235
					413	L		-0.463
					414	Y		-0.445
					415	K		0.37
					416	V		0.939
					417	L		-0.717
					418	D		0.683
					419	K		3.252
					420	A		0.06
					421	R		-0.776
					422	E		1.56
					423	E		1.489
					424	R		-0.776
					425	G		-0.762
					426	G		-0.574
					427	I		-0.779
					428	S		-0.028
					429	F		-0.77
					430	E		-0.649
					431	S		-0.547
					432	E		-0.002
					433	E		-0.779
					434	A		-0.507
					435	K		-0.493
					436	F		-0.77
					437	I		-0.543
					438	F		-0.77
					439	N		-0.753
					440	A		-0.226
					441	E		0.175
					442	R		-0.262
					443	R		-0.737
					444	I		-0.779
					445	E		-0.255
					446	R		-0.449
					447	I		-0.456
					448	E		-0.613
					449	Q		0.529
					450	T		0.58
					451	Q		1.207
					452	R		-0.693
					453	N		-0.754
					454	D		-0.362
					455	A		-0.742
					456	H		-0.736
					457	K		-0.743
					458	L		-0.323
					459	I		-0.747
					460	E		-0.779
					461	E		-0.779
					462	C		-0.761
					463	M		-0.78
					464	I		-0.747
					465	L		-0.057
					466	A		-0.742
					467	N		-0.781
					468	I		-0.341
					469	S		-0.327
					470	A		-0.68
					471	A		-0.778
					472	R		-0.178
					473	F		0.036
					474	V		-0.478
					475	E		-0.645
					476	K		-0.261
					477	A		1.304
					478	K		1.517
					479	E		-0.58
					480	P		-0.446
					481	A		-0.346
					482	L		-0.717
					483	F		-0.1
					484	R		-0.776
					485	I		0.101
					486	H		-0.776
					487	D		-0.62
					488	K		0.965
					489	P		-0.767
					490	S		0.116
					491	T		0.223
					492	E		0.083
					493	A		-0.446
					494	I		-0.146
					495	T		1.067
					496	S		0.08
					497	F		-0.606
					498	R		-0.526
					499	S		0.096
					500	V		-0.485
					501	L		-0.717
					502	A		1.215
					503	E		-0.682
					504	L		-0.66
					505	G		-0.458
					506	L		-0.498
					507	E		0.97
					508	L		-0.555
					509	P		1.626
					510	G		-0.762
					511	G		-0.369
					512	N		1.681
					513	K		-0.083
					514	P		-0.703
					515	E		0.656
					516	P		-0.519
					517	R		0.503
					518	D		-0.735
					519	Y		-0.398
					520	A		-0.487
					521	E		3.224
					522	L		-0.276
					523	L		-0.455
					524	E		3.252
					525	S		1.572
					526	V		0.34
					527	A		0.833
					528	D		1.61
					529	R		-0.735
					530	P		0.389
					531	D		-0.776
					532	A		0.843
					533	E		-0.513
					534	M		-0.631
					535	L		-0.641
					536	Q		-0.692
					537	T		-0.709
					538	M		-0.52
					539	L		-0.412
					540	L		-0.717
					541	R		-0.776
					542	S		-0.78
					543	M		-0.718
					544	K		-0.708
					545	Q		-0.78
					546	A		-0.778
					547	I		0.276
					548	Y		-0.771
					549	D		-0.396
					550	P		0.162
					551	E		-0.428
					552	N		-0.781
					553	R		-0.084
					554	G		-0.685
					555	H		-0.776
					556	F		-0.77
					557	G		-0.762
					558	L		-0.771
					559	A		-0.671
					560	L		-0.771
					561	Q		0.91
					562	S		-0.008
					563	Y		-0.771
					564	A		-0.356
					565	H		-0.776
					566	F		-0.77
					567	T		-0.778
					568	S		-0.78
					569	P		-0.767
					570	I		-0.779
					571	R		-0.776
					572	R		-0.776
					573	Y		-0.771
					574	P		-0.639
					575	D		-0.776
					576	L		-0.771
					577	T		0.757
					578	L		-0.556
					579	H		-0.776
					580	R		-0.776
					581	A		0.03
					582	I		-0.582
					583	K		-0.778
					584	Y		-0.485
					585	L		0.231
					586	L		0.307
					587	A		-0.315
					588	K		0.366
					589	E		1.594
					590	Q		3.118
					591	G		0.082
					592	H		3.004
					593	Q		3.249
					594	G		1.238
					595	N		1.168
					596	T		1.527
					597	T		-0.535
					598	E		1.64
					599	T		0.204
					600	G		-0.762
					601	G		-0.608
					602	Y		0.653
					603	H		-0.519
					604	Y		-0.053
					605	S		0.908
					606	M		1.202
					607	E		0.797
					608	E		0.246
					609	M		-0.393
					610	L		-0.524
					611	Q		0.108
					612	L		-0.223
					613	G		-0.762
					614	Q		0.14
					615	H		-0.521
					616	C		-0.526
					617	S		-0.78
					618	M		-0.027
					619	A		0.069
					620	E		-0.779
					621	R		-0.776
					622	R		-0.776
					623	A		-0.778
					624	D		-0.736
					625	E		-0.606
					626	A		-0.778
					627	T		-0.638
					628	R		-0.776
					629	D		0.078
					630	V		-0.777
					631	A		-0.023
					632	D		-0.776
					633	W		-0.76
					634	L		-0.771
					635	K		-0.778
					636	C		-0.683
					637	D		-0.74
					638	F		-0.439
					639	M		-0.718
					640	L		-0.445
					641	D		-0.736
					642	Q		-0.201
					643	V		-0.399
					644	G		-0.449
					645	N		0.653
					646	V		0.935
					647	F		-0.329
					648	K	Lysine	1.332
					649	G		-0.762
					650	V		0.09
					651	I		-0.682
					652	S	DESK	-0.008
					653	S	DESK	-0.518
					654	V		-0.704
					655	T		-0.639
					656	G		-0.198
					657	F		-0.77
					658	G		-0.762
					659	F		-0.6
					660	F		-0.77
					661	V		-0.777
					662	R		-0.776
					663	L		-0.771
					664	D	DESK	0.836
					665	D	DESK	0.225
					666	L		-0.662
					667	F		-0.4
					668	I		-0.779
					669	D	DESK	-0.776
					670	G		-0.762
					671	L		-0.771
					672	V		-0.777
					673	H		-0.776
					674	V		-0.509
					675	S	DESK	-0.752
					676	S	DESK	0.187
					677	L		-0.771
					678	D	DESK	-0.216
					679	N		-0.781
					680	D	DESK	-0.736
					681	Y		-0.771
					682	Y		-0.771
					683	R		0.24
					684	F		0.966
					685	D	DESK	-0.776
					686	Q		0.311
					687	V		0.706
					688	G		-0.245
					689	Q		-0.604
					690	R		-0.612
					691	L		-0.663
					692	M		0.165
					693	G		-0.762
					694	E	DESK	-0.681
					695	S	DESK	-0.42
					696	S	DESK	0.08
					697	G		-0.1
					698	Q		1.06
					699	T		0.776
					700	Y		-0.386
					701	R		-0.528
					702	L		-0.553
					703	G		-0.762
					704	D	DESK	-0.776
					705	R		0.685
					706	V		-0.777
					707	E	DESK	0.45
					708	V		-0.372
					709	R		0.034
					710	V		-0.741
					711	E	DESK	0.112
					712	A		-0.26
					713	V		-0.702
					714	N		-0.512
					715	M		-0.272
					716	D	DESK	-0.316
					717	E	DESK	-0.388
					718	R		-0.612
					719	K	Lysine	-0.219
					720	I		-0.68
					721	D	DESK	-0.656
					722	F		-0.77
					723	S	DESK	0.393
					724	L		-0.114
					725	I		0.413
					726	S	DESK	-0.094
					727	S	DESK	-0.212
					728	E	DESK	1.658
					729	R		-0.481
					730	A		0.748
					731	P		1.395
					732	R		-0.345
					733	N		0.364
					734	V		1.609
					735	G		-0.521
					736	K	Lysine	-0.742
					737	T		-0.636
					738	A		1.011
					739	R		-0.19
					740	E	DESK	1.545
					741	K	DESK	0.994
					742	A		1.742
					743	K	Lysine	0.304
					744	K	Lysine	0.472
					745	G		3.252
					746	D	DESK	3.252
					747	A		3.248
					748	G		3.223
					749	K	Lysine	3.193
					750	K	Lysine	3.252
					751	G		3.252
					752	G		3.192
					753	K	Lysine	1.895
					754	R		0.792
					755	R		0.827
					756	Q		3.188
					757	V		3.252
					758	G		1.46
					759	K	Lysine	0.778
					760	K	Lysine	3.175
					761	V		1.834
					762	N		0.107
					763	F		0.749
					764	E	DESK	-0.037
					765	P		1.263
					766	D	DESK	0.165
					767	S	DESK	0.912
					768	A		1.03
					769	F		1.064
					770	R		0.547
					771	G		3.202
					772	E	DESK	3.21
					773	K	Lysine	2.466
					774	K	Lysine	3.251
					775	T		3.252
					776	K	Lysine	3.247
					777	P		3.252
					778	K	Lysine	0.849
					779	A		3.182
					780	A		3.05
					781	K	Lysine	2.567
					782	K	Lysine	2.491
					783	D	DESK	3.218
					784	A		3.249
					785	R		1.328
					786	K	Lysine	0.613
					787	A		3.186
					788	K	Lysine	0.07
					789	K	Lysine	1.06
					790	P		2.534
					791	S	DESK	0.625
					792	A		3.106
					793	K	Lysine	0.064
					794	T		1.029
					795	Q		0.941
					796	K	DESK	-0.27
					797	I		1.405
					798	A		0.901
					799	A		1.28
					800	A		0.93
					801	T		1.57
					802	K	Lysine	0.851
					803	A		1.808
					804	K	Lysine	1.148
					805	R		0.54
					806	A		1.5
					807	A		3.237
					808	K	Lysine	0.166
					809	K	Lysine	-0.066
					810	K	Lysine	3.043
					811	V		2.874
					812	A		0.649
					813	E		0.881
