# Supplementary material for: Identification of polyphosphate-binding proteins in Escherichia coli uncovers targets involved in translation control and ribosome biogenesis
Source: mBio. 2025 Jul 7;16(8):e00500-25. doi: 10.1128/mbio.00500-25 (PMC12345225; doi:10.1128/mbio.00500-25)
Supplement: Supplemental Tables — Tables S1–S4. [file mbio.00500-25-s0004.xlsx]

## Sheet: Supplemental Table 1
PASK analysis using different D/E/S/K ratio thresholds
Window Size (amino acids)	DESK ratio threshold (%)	# of proteins with found motif(s)	N-terminal polyP binding motif of YihI uncovered?	S1+basic polyP binding motif of Rnr uncovered?
20	0.75	2	No	No
20	0.6	112	No	Partially
20	0.5	872	Partially	Partially
	Screen hits identified using different D/E/S/K PASKFinder thresholds?
	DESK ratio threshold (20 amino acid window)
Screen hits	0.75	0.6	0.5
YihI	Yes	Yes	Yes
YjeQ	No	No	Yes
SrmB	No	Yes	Yes
SmpB	No	No	Yes
Rnr	No	Yes	Yes
Rne	No	No	Yes
InfB	No	No	Yes
Proportion of screen hits among the PASKMotifFinder hits (# screen hits/# PASK motif hits)	0.5	0.0267857	0.00802752
Supplemental Table 1: Number of PASK containing proteins uncovered using the PASKMotifFinder program. Underlying information for Supplemental Table 1 can be found in Source Data 2.

## Sheet: Supplemental Table 2
		TAP	SPA	Redundant proteins	Total
Not screened	Undetected	20	269	8	281					Supplemental Table 2: Screened and unscreened strains from the SPA- and TAP-collection sets.
	No growth	0	2	0	2
Screened	Shift	2	7	2	7
	No shift	221	503	142	582
TAP-collection screen						SPA-tagged Strains						REDUNDANT PROTEINS BETWEEN SPA AND TAP SETS
NOT SCREENED	SCREENED					NOT SCREENED	SCREENED					NOT SCREENED	SCREENED
Undetected (20)	Shift (2)					Undetected (269)	NuPAGE Shift (7)					Undetected (8)	NuPAGE Shift (2)
No growth (0)	No shift (221)					No growth (2)	No shift (503)					No growth (0)	No shift (142)
TAP-collection						SPA-collection						Redundantly screened proteins (between SPA and TAP sets) (135)		Redundantly screened proteins (within SPA set) (3)	Redundantly screened proteins (within TAP set) (4)
Plate	Row	Column	Tag	Gene		Plate	Row	Column	Tag	Gene		SPA	TAP	eno	argB
1	A	1	TAP	holA		1	A	1	SPA	acpP		accA	accA	nusA	dnaG
1	A	2	TAP	topB		1	A	2	SPA	b1117		accC	accC	polA	rpiB
1	A	3	TAP	clpX		1	A	3	SPA	fabA		acpP	acpP		yhhF
1	A	4	TAP	clpA		1	A	4	SPA	fldA		acpS	acpS
1	A	5	TAP	mglB		1	A	5	SPA	glmU		adiA	adiA
1	A	6	TAP	rpoN		1	A	6	SPA	hisS		adk	adk
1	A	7	TAP	greB		1	A	7	SPA	kdtA		alaS	alaS
1	A	8	TAP	lexA		1	A	8	SPA	lpxD		aspS	aspS
1	A	9	TAP	ynhD		1	A	9	SPA	murF		b0174	b0174
1	A	10	TAP	ilvH		1	A	10	SPA	plsB		b0420	b0420
1	A	11	TAP	yihA		1	A	11	SPA	rho		b1117	b1117
1	A	12	TAP	argB		1	A	12	SPA	tmk		b2384	b2384
1	B	1	TAP	holB		1	B	1	SPA	acpS		b2496	b2496
1	B	2	TAP	ssb		1	B	2	SPA	b2496		b2810	b2810
1	B	3	TAP	hscC		1	B	3	SPA	fabB		cadA	cadA
1	B	4	TAP	groL		1	B	4	SPA	frr		clpA	clpA
1	B	5	TAP	galR		1	B	5	SPA	glnS		clpB	clpB
1	B	6	TAP	farR		1	B	6	SPA	hlpA		clpP	clpP
1	B	7	TAP	ychA		1	B	7	SPA	kdtB		cysS	cysS
1	B	8	TAP	phoB		1	B	8	SPA	lytB		def	def
1	B	9	TAP	trmD		1	B	9	SPA	murG		dfp	dfp
1	B	10	TAP	moaB		1	B	10	SPA	polA		dnaB	dnaB
1	B	11	TAP	rcsA		1	B	11	SPA	ribB		dnaJ	dnaJ
1	B	12	TAP	deoC		1	B	12	SPA	topA		dnaK	dnaK
1	C	1	TAP	holC		1	C	1	SPA	adk		dnaQ	dnaQ
1	C	2	TAP	umuC		1	C	2	SPA	cysS		dnaT	dnaT
1	C	3	TAP	clpP		1	C	3	SPA	fabD		dnaX	dnaX
1	C	4	TAP	dnaK		1	C	4	SPA	ftsA		dut	dut
1	C	5	TAP	araC		1	C	5	SPA	gltX		era	era
1	C	6	TAP	yncC		1	C	6	SPA	ileS		fabA	fabA
1	C	7	TAP	yhiF		1	C	7	SPA	leuS		fabB	fabB
1	C	8	TAP	lrp		1	C	8	SPA	map		fabD	fabD
1	C	9	TAP	argB		1	C	9	SPA	murI		fabI	fabI
1	C	10	TAP	rfbC		1	C	10	SPA	ppa		fabZ	fabZ
1	C	11	TAP	yqiE		1	C	11	SPA	rne		fba	fba
1	C	12	TAP	yhfN		1	C	12	SPA	trmA		ffh	ffh
1	D	1	TAP	holD		1	D	1	SPA	alaS		fkpB	fkpB
1	D	2	TAP	htpG		1	D	2	SPA	def		fldA	fldA
1	D	3	TAP	cbpA		1	D	3	SPA	fabG		frr	frr
1	D	4	TAP	accC		1	D	4	SPA	ftsE		ftsA	ftsA
1	D	5	TAP	fnr		1	D	5	SPA	glyS		ftsE	ftsE
1	D	6	TAP	yeaM		1	D	6	SPA	infA		ftsJ	ftsJ
1	D	7	TAP	yacL		1	D	7	SPA	lig		ftsY	ftsY
1	D	8	TAP	rpiB		1	D	8	SPA	mrsA		ftsZ	ftsZ
1	D	9	TAP	ksgA		1	D	9	SPA	nadE		fusA	fusA
1	D	10	TAP	yceB		1	D	10	SPA	prfA		gadA	gadA
1	D	11	TAP	yceH		1	D	11	SPA	rnpA		gadB	gadB
1	D	12	TAP	ygiC		1	D	12	SPA	usg		gcpE	gcpE
1	E	1	TAP	dnaB		1	E	1	SPA	asnS		glmU	glmU
1	E	2	TAP	grpE		1	E	2	SPA	dfp		glnS	glnS
1	E	3	TAP	hscB		1	E	3	SPA	fabI		gltX	gltX
1	E	4	TAP	yeaF		1	E	4	SPA	ftsJ		glyS	glyS
1	E	5	TAP	himA		1	E	5	SPA	gmk		groL	groL
1	E	6	TAP	srlR		1	E	6	SPA	infC		groS	groS
1	E	7	TAP	yihW		1	E	7	SPA	lolA		gyrA	gyrA
1	E	8	TAP	ybaD		1	E	8	SPA	murA		gyrB	gyrB
1	E	9	TAP	glyQ		1	E	9	SPA	nrdA		hepA	hepA
1	E	10	TAP	ahpC		1	E	10	SPA	prfB		hexR	hexR
1	E	11	TAP	yciO		1	E	11	SPA	rpoA		hisS	hisS
1	E	12	TAP	sufB		1	E	12	SPA	ycfB		hlpA	hlpA
1	F	1	TAP	dnaG		1	F	1	SPA	aspS		holA	holA
1	F	2	TAP	hslV		1	F	2	SPA	dut		holB	holB
1	F	3	TAP	clpB		1	F	3	SPA	fabZ		holC	holC
1	F	4	TAP	malF		1	F	4	SPA	ftsZ		holD	holD
1	F	5	TAP	himD		1	F	5	SPA	gyrA		hslU	hslU
1	F	6	TAP	greA		1	F	6	SPA	ispA		hslV	hslV
1	F	7	TAP	ndk		1	F	7	SPA	lpxA		ileS	ileS
1	F	8	TAP	ygbB		1	F	8	SPA	murB		infA	infA
1	F	9	TAP	speE		1	F	9	SPA	nrdB		infB	infB
1	F	10	TAP	efp		1	F	10	SPA	prsA		infC	infC
1	F	11	TAP	ybbL		1	F	11	SPA	rpoB		kdsA	kdsA
1	F	12	TAP	sufD		1	F	12	SPA	ygjD		kdsB	kdsB
1	G	1	TAP	dnaT		1	G	1	SPA	b0174		kdtA	kdtA
1	G	2	TAP	hscA		1	G	2	SPA	eno		kdtB	kdtB
1	G	3	TAP	groS		1	G	3	SPA	fba		leuS	leuS
1	G	4	TAP	pldA		1	G	4	SPA	fusA		lig	lig
1	G	5	TAP	fis		1	G	5	SPA	gyrB		lolA	lolA
1	G	6	TAP	gltF		1	G	6	SPA	kdsA		lon	lon
1	G	7	TAP	argR		1	G	7	SPA	lpxB		lpxC	lpxC
1	G	8	TAP	ycjC		1	G	8	SPA	murC		lpxD	lpxD
1	G	9	TAP	yabC		1	G	9	SPA	parC		manX	manX
1	G	10	TAP	ygcP		1	G	10	SPA	pth		map	map
1	G	11	TAP	bioH		1	G	11	SPA	secA		menF	menF
1	G	12	TAP	nusG		1	G	12	SPA	yhbZ		mrsA	mrsA
1	H	1	TAP	dnaX		1	H	1	SPA	b0420		mukB	mukB
1	H	2	TAP	dnaJ		1	H	2	SPA	era		murA	murA
1	H	3	TAP	hslU		1	H	3	SPA	ffh		murE	murE
1	H	4	TAP	malE		1	H	4	SPA	gcpE		murF	murF
1	H	5	TAP	rpoH		1	H	5	SPA	hemM		murG	murG
1	H	6	TAP	rplD		1	H	6	SPA	kdsB		murI	murI
1	H	7	TAP	marR		1	H	7	SPA	lpxC		nadE	nadE
1	H	8	TAP	yhhF		1	H	8	SPA	murE		napD	napD
1	H	9	TAP	hybE		1	H	9	SPA	parE		ndk	ndk
1	H	10	TAP	yhhF		1	H	10	SPA	pyrH		nusG	nusG
1	H	11	TAP	ygbM		1	H	11	SPA	spoT		parC	parC
1	H	12	TAP	rpoC		1	H	12	SPA	cutA		parE	parE
2	A	1	TAP	nusA		2	A	1	SPA	apt		plsB	plsB
2	A	2	TAP	crp		2	A	2	SPA	bglG		ppa	ppa
2	A	3	TAP	acpP		2	A	3	SPA	cspG		prfB	prfB
2	A	4	TAP	b2496		2	A	4	SPA	fkpA		prsA	prsA
2	A	5	TAP	fabB		2	A	5	SPA	hslS		purC	purC
2	A	6	TAP	ftsA		2	A	6	SPA	mfd		pyrH	pyrH
2	A	7	TAP	gltX		2	A	7	SPA	ppiB		rcsB	rcsB
2	A	8	TAP	ileS		2	A	8	SPA	pykA		rho	rho
2	A	9	TAP	leuS		2	A	9	SPA	sspB		ribB	ribB
2	A	10	TAP	map		2	A	10	SPA	tktA		rpoA	rpoA
2	A	11	TAP	murI		2	A	11	SPA	valS		rpoB	rpoB
2	A	12	TAP	prfB		2	A	12	SPA	yrdC		rpoN	rpoN
2	B	1	TAP	yihU		2	B	1	SPA	aroB		rpoS	rpoS
2	B	2	TAP	dnaG		2	B	2	SPA	birA		secA	secA
2	B	3	TAP	acpS		2	B	3	SPA	dam		serC	serC
2	B	4	TAP	cysS		2	B	4	SPA	fliY		spoT	spoT
2	B	5	TAP	fabD		2	B	5	SPA	hslT		ssb	ssb
2	B	6	TAP	ftsE		2	B	6	SPA	mtlD		tmk	tmk
2	B	7	TAP	glyS		2	B	7	SPA	ppiC		topA	topA
2	B	8	TAP	infA		2	B	8	SPA	recJ		topB	topB
2	B	9	TAP	lig		2	B	9	SPA	sucB		trmA	trmA
2	B	10	TAP	mrsA		2	B	10	SPA	tpiA		umuC	umuC
2	B	11	TAP	nadE		2	B	11	SPA	ybhK		usg	usg
2	B	12	TAP	prsA		2	B	12	SPA	yrfH		yabC	yabC
2	C	1	TAP	yidC		2	C	1	SPA	b0512		yacL	yacL
2	C	2	TAP	ribH		2	C	2	SPA	bolA		ybaD	ybaD
2	C	3	TAP	adk		2	C	3	SPA	ddlA		ybbN	ybbN
2	C	4	TAP	def		2	C	4	SPA	folA		ybdQ	ybdQ
2	C	5	TAP	fabI		2	C	5	SPA	ilvB		ycfB	ycfB
2	C	6	TAP	ftsJ		2	C	6	SPA	pheS		yciL	yciL
2	C	7	TAP	gmk		2	C	7	SPA	prmA		yfcK	yfcK
2	C	8	TAP	infC		2	C	8	SPA	rfaD		ygbB	ygbB
2	C	9	TAP	lolA		2	C	9	SPA	surA		ygjD	ygjD
2	C	10	TAP	murA		2	C	10	SPA	trpS		yhbY	yhbY
2	C	11	TAP	parC		2	C	11	SPA	ydiB		yhbZ	yhbZ
2	C	12	TAP	pth		2	C	12	SPA	yrfI		yibA	yibA
2	D	1	TAP	yjeQ		2	D	1	SPA	b0989		yjeQ	yjeQ
2	D	2	TAP	ribD		2	D	2	SPA	cspA		yjgD	yjgD
2	D	3	TAP	alaS		2	D	3	SPA	deaD		yraM	yraM
2	D	4	TAP	dfp		2	D	4	SPA	folC
2	D	5	TAP	fabZ		2	D	5	SPA	lctD
2	D	6	TAP	ftsZ		2	D	6	SPA	pheT
2	D	7	TAP	gyrA		2	D	7	SPA	proA
2	D	8	TAP	ispA		2	D	8	SPA	ribF
2	D	9	TAP	lpxA		2	D	9	SPA	tag
2	D	10	TAP	murB		2	D	10	SPA	tsf
2	D	11	TAP	parE		2	D	11	SPA	ygfA
2	D	12	TAP	pyrH		2	D	12	SPA	zwf
2	E	1	TAP	nusB		2	E	1	SPA	b1552
2	E	2	TAP	ychN		2	E	2	SPA	cspB
2	E	3	TAP	aspS		2	E	3	SPA	dsbA
2	E	4	TAP	dut		2	E	4	SPA	gdhA
2	E	5	TAP	fba		2	E	5	SPA	lepA
2	E	6	TAP	fusA		2	E	6	SPA	plsC
2	E	7	TAP	gyrB		2	E	7	SPA	proS
2	E	8	TAP	kdsA		2	E	8	SPA	rpe
2	E	9	TAP	lpxB		2	E	9	SPA	thdF
2	E	10	TAP	murC		2	E	10	SPA	tufB
2	E	11	TAP	plsB		2	E	11	SPA	yicC
2	E	12	TAP	rho		2	E	12	SPA	yacL
2	F	1	TAP	lamB		2	F	1	SPA	b1983
2	F	2	TAP	malT		2	F	2	SPA	cspC
2	F	3	TAP	b0174		2	F	3	SPA	dsbC
2	F	4	TAP	eno		2	F	4	SPA	gidB
2	F	5	TAP	ffh		2	F	5	SPA	lplA
2	F	6	TAP	gcpE		2	F	6	SPA	pncB
2	F	7	TAP	hemM		2	F	7	SPA	pstB
2	F	8	TAP	kdsB		2	F	8	SPA	serS
2	F	9	TAP	lpxC		2	F	9	SPA	thrS
2	F	10	TAP	murE		2	F	10	SPA	tyrS
2	F	11	TAP	polA		2	F	11	SPA	yjeQ
2	F	12	TAP	ribB		2	F	12	SPA	torA
2	G	1	TAP	malG		2	G	1	SPA	b2530
2	G	2	TAP	rpoD		2	G	2	SPA	cspD
2	G	3	TAP	b0420		2	G	3	SPA	fdhD
2	G	4	TAP	era		2	G	4	SPA	glmS
2	G	5	TAP	fldA		2	G	5	SPA	lysU
2	G	6	TAP	glmU		2	G	6	SPA	polA
2	G	7	TAP	hisS		2	G	7	SPA	purB
2	G	8	TAP	kdtA		2	G	8	SPA	slyD
2	G	9	TAP	lpxD		2	G	9	SPA	thyA
2	G	10	TAP	murF		2	G	10	SPA	uvrC
2	G	11	TAP	ppa		2	G	11	SPA	yjfQ
2	G	12	TAP	rne		2	G	12	SPA	exbD
2	H	1	TAP	malM		2	H	1	SPA	b3223
2	H	2	TAP	napD		2	H	2	SPA	cspE
2	H	3	TAP	b1117		2	H	3	SPA	fklB
2	H	4	TAP	fabA		2	H	4	SPA	hslJ
2	H	5	TAP	frr		2	H	5	SPA	manA
2	H	6	TAP	glnS		2	H	6	SPA	ppiA
2	H	7	TAP	hlpA		2	H	7	SPA	eno
2	H	8	TAP	kdtB		2	H	8	SPA	sspA
2	H	9	TAP	lytB		2	H	9	SPA	tig
2	H	10	TAP	murG		2	H	10	SPA	uvrD
2	H	11	TAP	prfA		2	H	11	SPA	yohI
2	H	12	TAP	rnpA		2	H	12	SPA	fecB
3	A	1	TAP	rpoA		3	A	1	SPA	abc
3	A	2	TAP	ycfB		3	A	2	SPA	b1773
3	A	3	TAP	manX		3	A	3	SPA	b2529
3	A	4	TAP	yraM		3	A	4	SPA	plsX
3	A	5	TAP	accA		3	A	5	SPA	uup
3	A	6	TAP	purC		3	A	6	SPA	ybaD
3	A	7	TAP	NA		3	A	7	SPA	ybeY
3	B	1	TAP	rpoB		3	A	8	SPA	ycfH
3	B	2	TAP	ygjD		3	A	9	SPA	yebC
3	B	3	TAP	mukB		3	A	10	SPA	yfhA
3	B	4	TAP	serC		3	A	11	SPA	ygeV
3	B	5	TAP	dnaQ		3	A	12	SPA	ygjH
3	B	6	TAP	rpoS		3	B	1	SPA	adhC
3	B	7	TAP	NA		3	B	2	SPA	b2255
3	C	1	TAP	secA		3	B	3	SPA	b2865
3	C	2	TAP	yhbZ		3	B	4	SPA	rsuA
3	C	3	TAP	b2810		3	B	5	SPA	uvrY
3	C	4	TAP	ybbN		3	B	6	SPA	ybaK
3	C	5	TAP	fkpB		3	B	7	SPA	ybeZ
3	C	6	TAP	yfcK		3	B	8	SPA	ycgC
3	C	7	TAP	NA		3	B	9	SPA	yebM
3	D	1	TAP	spoT		3	B	10	SPA	yfhC
3	D	2	TAP	adiA		3	B	11	SPA	ygfF
3	D	3	TAP	cadA		3	B	12	SPA	yhaD
3	D	4	TAP	ybdQ		3	C	1	SPA	agaY
3	D	5	TAP	ftsY		3	C	2	SPA	b2290
3	D	6	TAP	modE		3	C	3	SPA	eutI
3	D	7	TAP	NA		3	C	4	SPA	sgcE
3	E	1	TAP	tmk		3	C	5	SPA	yabB
3	E	2	TAP	b2384		3	C	6	SPA	ybaX
3	E	3	TAP	gadB		3	C	7	SPA	ycaJ
3	E	4	TAP	yciL		3	C	8	SPA	ycgE
3	E	5	TAP	hexR		3	C	9	SPA	yecC
3	E	6	TAP	NA		3	C	10	SPA	yfjB
3	E	7	TAP	NA		3	C	11	SPA	ygfT
3	F	1	TAP	topA		3	C	12	SPA	yhaR
3	F	2	TAP	gadA		3	D	1	SPA	aroE
3	F	3	TAP	lon		3	D	2	SPA	b2342
3	F	4	TAP	yhbY		3	D	3	SPA	hofB
3	F	5	TAP	holE		3	D	4	SPA	tdcD
3	F	6	TAP	NA		3	D	5	SPA	yabC
3	G	1	TAP	trmA		3	D	6	SPA	ybaZ
3	G	2	TAP	hepA		3	D	7	SPA	ycbE
3	G	3	TAP	rcsB		3	D	8	SPA	ychB
3	G	4	TAP	yibA		3	D	9	SPA	yedW
3	G	5	TAP	infB		3	D	10	SPA	ygaG
3	H	1	TAP	usg		3	D	11	SPA	yggH
3	H	2	TAP	hns		3	D	12	SPA	fepB
3	H	3	TAP	rpiB		3	E	1	SPA	artP
3	H	4	TAP	yjgD		3	E	2	SPA	b2383
3	H	5	TAP	menF		3	E	3	SPA	idnD
						3	E	4	SPA	trxC
						3	E	5	SPA	yadB
						3	E	6	SPA	ybbA
						3	E	7	SPA	ycbL
						3	E	8	SPA	ychJ
						3	E	9	SPA	yeiP
						3	E	10	SPA	ygbB
						3	E	11	SPA	yggS
						3	E	12	SPA	rbsB
						3	F	1	SPA	b1010
						3	F	2	SPA	b2385
						3	F	3	SPA	idnO
						3	F	4	SPA	tufA
						3	F	5	SPA	yaeC
						3	F	6	SPA	ybeA
						3	F	7	SPA	yceA
						3	F	8	SPA	ycjV
						3	F	9	SPA	yejF
						3	F	10	SPA	ygcM
						3	F	11	SPA	yggV
						3	F	12	SPA	tolB
						3	G	1	SPA	b1746
						3	G	2	SPA	b2463
						3	G	3	SPA	lysS
						3	G	4	SPA	ubiE
						3	G	5	SPA	yaeJ
						3	G	6	SPA	ybeB
						3	G	7	SPA	yceC
						3	G	8	SPA	yeaA
						3	G	9	SPA	yfcB
						3	G	10	SPA	ygcW
						3	G	11	SPA	yggW
						3	G	12	SPA	tonB
						3	H	1	SPA	b1770
						3	H	2	SPA	b2511
						3	H	3	SPA	murD
						3	H	4	SPA	ucpA
						3	H	5	SPA	ybaB
						3	H	6	SPA	ybeW
						3	H	7	SPA	ycfF
						3	H	8	SPA	yeaU
						3	H	9	SPA	yfgB
						3	H	10	SPA	ygdP
						3	H	11	SPA	yghA
						3	H	12	SPA	yadT
						4	A	1	SPA	ybcJ
						4	A	2	SPA	intC
						4	A	3	SPA	priA
						4	A	4	SPA	recN
						4	A	5	SPA	rnhA
						4	A	6	SPA	sbcD
						4	A	7	SPA	yhbG
						4	A	8	SPA	yhiH
						4	A	9	SPA	yihK
						4	A	10	SPA	yjgH
						4	A	11	SPA	yphE
						4	A	12	SPA	ytfR
						4	B	1	SPA	dinJ
						4	B	2	SPA	intD
						4	B	3	SPA	priB
						4	B	4	SPA	recO
						4	B	5	SPA	rnhB
						4	B	6	SPA	seqA
						4	B	7	SPA	yhbJ
						4	B	8	SPA	yiaE
						4	B	9	SPA	yihZ
						4	B	10	SPA	yjgI
						4	B	11	SPA	yqaB
						4	B	12	SPA	ytfS
						4	C	1	SPA	dinP
						4	C	2	SPA	mutH
						4	C	3	SPA	recA
						4	C	4	SPA	recQ
						4	C	5	SPA	rnt
						4	C	6	SPA	xerC
						4	C	7	SPA	yhbU
						4	C	8	SPA	yibK
						4	C	9	SPA	yjcU
						4	C	10	SPA	yjhG
						4	C	11	SPA	yqeA
						4	C	12	SPA	yebL
						4	D	1	SPA	exo
						4	D	2	SPA	mutL
						4	D	3	SPA	recB
						4	D	4	SPA	recR
						4	D	5	SPA	ruvA
						4	D	6	SPA	xerD
						4	D	7	SPA	yhdG
						4	D	8	SPA	yidA
						4	D	9	SPA	yjcW
						4	D	10	SPA	yjhH
						4	D	11	SPA	yqeF
						4	D	12	SPA	gloA
						4	E	1	SPA	helD
						4	E	2	SPA	mutM
						4	E	3	SPA	recC
						4	E	4	SPA	relB
						4	E	5	SPA	ruvB
						4	E	6	SPA	xseA
						4	E	7	SPA	yhdZ
						4	E	8	SPA	yidW
						4	E	9	SPA	yjeA
						4	E	10	SPA	yjjV
						4	E	11	SPA	yqgF
						4	E	12	SPA	narW
						4	F	1	SPA	hrpA
						4	F	2	SPA	mutS
						4	F	3	SPA	recD
						4	F	4	SPA	rep
						4	F	5	SPA	ruvC
						4	F	6	SPA	xseB
						4	F	7	SPA	yheS
						4	F	8	SPA	yigW_1
						4	F	9	SPA	yjeE
						4	F	10	SPA	yleA
						4	F	11	SPA	yraL
						4	F	12	SPA	ybeC
						4	G	1	SPA	hrpB
						4	G	2	SPA	mutT
						4	G	3	SPA	recF
						4	G	4	SPA	rhlB
						4	G	5	SPA	sbcB
						4	G	6	SPA	xthA
						4	G	7	SPA	yhfR
						4	G	8	SPA	yigW_2
						4	G	9	SPA	yjeF
						4	G	10	SPA	ymfC
						4	G	11	SPA	yrbF
						4	G	12	SPA	yigU
						4	H	1	SPA	intA
						4	H	2	SPA	mutY
						4	H	3	SPA	recG
						4	H	4	SPA	rhlE
						4	H	5	SPA	sbcC
						4	H	6	SPA	yhbC
						4	H	7	SPA	yhhF
						4	H	8	SPA	yigZ
						4	H	9	SPA	yjfH
						4	H	10	SPA	ynhE
						4	H	11	SPA	yrdD
						4	H	12	SPA	nusA
						5	A	1	SPA	ada
						5	A	2	SPA	b0257
						5	A	3	SPA	b1808
						5	A	4	SPA	dbpA
						5	A	5	SPA	fliN
						5	A	6	SPA	mcrB
						5	A	7	SPA	ogt
						5	A	8	SPA	smf_1
						5	A	9	SPA	yejH
						5	A	10	SPA	b0359
						5	A	11	SPA	b2097
						5	A	12	SPA	ftsK
						5	B	1	SPA	alkA
						5	B	2	SPA	b1134
						5	B	3	SPA	b1844
						5	B	4	SPA	dcm
						5	B	5	SPA	fucU
						5	B	6	SPA	mhpR
						5	B	7	SPA	phrB
						5	B	8	SPA	ung
						5	B	9	SPA	yfaO
						5	B	10	SPA	b0502
						5	B	11	SPA	b2341
						5	B	12	SPA	gapA
						5	C	1	SPA	alkB
						5	C	2	SPA	b1360
						5	C	3	SPA	b2299
						5	C	4	SPA	fimB
						5	C	5	SPA	gloB
						5	C	6	SPA	mrr
						5	C	7	SPA	rna
						5	C	8	SPA	uvrA
						5	C	9	SPA	yffH
						5	C	10	SPA	b0542
						5	C	11	SPA	b2443
						5	C	12	SPA	gatZ
						5	D	1	SPA	atpA
						5	D	2	SPA	b1374
						5	D	3	SPA	b2442
						5	D	4	SPA	fimE
						5	D	5	SPA	hsdM
						5	D	6	SPA	nei
						5	D	7	SPA	rnb
						5	D	8	SPA	uvrB
						5	D	9	SPA	yfjK
						5	D	10	SPA	b0968
						5	D	11	SPA	b2997
						5	D	12	SPA	glnB
						5	E	1	SPA	atpC
						5	E	2	SPA	b1432
						5	E	3	SPA	cheA
						5	E	4	SPA	flgK
						5	E	5	SPA	hsdR
						5	E	6	SPA	nfi
						5	E	7	SPA	rnc
						5	E	8	SPA	yafM
						5	E	9	SPA	yjaD
						5	E	10	SPA	b1451
						5	E	11	SPA	barA
						5	E	12	SPA	hflB
						5	F	1	SPA	atpD
						5	F	2	SPA	b1545
						5	F	3	SPA	cheW
						5	F	4	SPA	flhC
						5	F	5	SPA	hsdS
						5	F	6	SPA	nfo
						5	F	7	SPA	rnd
						5	F	8	SPA	ybbU
						5	F	9	SPA	yjhI
						5	F	10	SPA	b1555
						5	F	11	SPA	fdnG
						5	F	12	SPA	hfq
						5	G	1	SPA	atpG
						5	G	2	SPA	b1741
						5	G	3	SPA	cheY
						5	G	4	SPA	flhD
						5	G	5	SPA	hupB
						5	G	6	SPA	nth
						5	G	7	SPA	rnk
						5	G	8	SPA	ybcK
						5	G	9	SPA	yraN
						5	G	10	SPA	b1731
						5	G	11	SPA	fixB
						5	G	12	SPA	kefC
						5	H	1	SPA	atpH
						5	H	2	SPA	b1759
						5	H	3	SPA	cheZ
						5	H	4	SPA	fliI
						5	H	5	SPA	iclR
						5	H	6	SPA	ntpA
						5	H	7	SPA	rph
						5	H	8	SPA	yeaB
						5	H	9	SPA	yrfE
						5	H	10	SPA	b1742
						5	H	11	SPA	frdA
						5	H	12	SPA	mazG
						6	A	1	SPA	moaA
						6	A	2	SPA	moeB
						6	A	3	SPA	relE
						6	A	4	SPA	torD
						6	A	5	SPA	yeaG
						6	A	6	SPA	yibL
						6	A	7	SPA	b0844
						6	A	8	SPA	b1085
						6	A	9	SPA	b1327
						6	A	10	SPA	b1396
						6	A	11	SPA	b1455
						6	A	12	SPA	b1593
						6	B	1	SPA	moaC
						6	B	2	SPA	mog
						6	B	3	SPA	rplW
						6	B	4	SPA	yacG
						6	B	5	SPA	yfeR
						6	B	6	SPA	yjbJ
						6	B	7	SPA	b0866
						6	B	8	SPA	b1155
						6	B	9	SPA	b1337
						6	B	10	SPA	b1398
						6	B	11	SPA	b1458
						6	B	12	SPA	b1598
						6	C	1	SPA	moaD
						6	C	2	SPA	napD
						6	C	3	SPA	rpsE
						6	C	4	SPA	yajQ
						6	C	5	SPA	yfiA
						6	C	6	SPA	yjjI
						6	C	7	SPA	b0919
						6	C	8	SPA	b1163
						6	C	9	SPA	b1341
						6	C	10	SPA	b1399
						6	C	11	SPA	b1491
						6	C	12	SPA	b1604
						6	D	1	SPA	moaE
						6	D	2	SPA	pfkA
						6	D	3	SPA	selB
						6	D	4	SPA	accC
						6	D	5	SPA	yfiQ
						6	D	6	SPA	yljA
						6	D	7	SPA	b0947
						6	D	8	SPA	b1171
						6	D	9	SPA	b1354
						6	D	10	SPA	b1410
						6	D	11	SPA	b1518
						6	D	12	SPA	b1624
						6	E	1	SPA	mobA
						6	E	2	SPA	prfC
						6	E	3	SPA	sgbH
						6	E	4	SPA	ybjX
						6	E	5	SPA	ygfH
						6	E	6	SPA	yojN
						6	E	7	SPA	b0959
						6	E	8	SPA	b1192
						6	E	9	SPA	b1355
						6	E	10	SPA	b1423
						6	E	11	SPA	b1523
						6	E	12	SPA	b1625
						6	F	1	SPA	mobB
						6	F	2	SPA	prkB
						6	F	3	SPA	smpB
						6	F	4	SPA	ycdQ
						6	F	5	SPA	yhbH
						6	F	6	SPA	b0703
						6	F	7	SPA	b0964
						6	F	8	SPA	b1228
						6	F	9	SPA	b1369
						6	F	10	SPA	b1431
						6	F	11	SPA	b1547
						6	F	12	SPA	b1628
						6	G	1	SPA	yedO
						6	G	2	SPA	pta
						6	G	3	SPA	spoU
						6	G	4	SPA	ydcP
						6	G	5	SPA	yhbV
						6	G	6	SPA	b0725
						6	G	7	SPA	b0965
						6	G	8	SPA	b1240
						6	G	9	SPA	b1371
						6	G	10	SPA	b1438
						6	G	11	SPA	b1550
						6	G	12	SPA	b1631
						6	H	1	SPA	moeA
						6	H	2	SPA	rbfA
						6	H	3	SPA	tgt
						6	H	4	SPA	ydhD
						6	H	5	SPA	yhhP
						6	H	6	SPA	b0822
						6	H	7	SPA	b1012
						6	H	8	SPA	b1248
						6	H	9	SPA	b1391
						6	H	10	SPA	b1446
						6	H	11	SPA	b1583
						6	H	12	SPA	b1640
						7	A	1	SPA	b1647
						7	A	2	SPA	hycI
						7	A	3	SPA	holA
						7	A	4	SPA	dnaE
						7	A	5	SPA	holC
						7	A	6	SPA	b2810
						7	A	7	SPA	serC
						7	A	8	SPA	hycE
						7	A	9	SPA	nikC
						7	A	10	SPA	fabF
						7	A	11	SPA	ndk
						7	A	12	SPA	sucA
						7	B	1	SPA	b1648
						7	B	2	SPA	clpA
						7	B	3	SPA	groS
						7	B	4	SPA	dnaN
						7	B	5	SPA	adiA
						7	B	6	SPA	b2248
						7	B	7	SPA	ybbN
						7	B	8	SPA	hypA
						7	B	9	SPA	nikD
						7	B	10	SPA	ftsX
						7	B	11	SPA	pflB
						7	B	12	SPA	tyrA
						7	C	1	SPA	b1649
						7	C	2	SPA	clpB
						7	C	3	SPA	groL
						7	C	4	SPA	dnaX
						7	C	5	SPA	b2384
						7	C	6	SPA	cadA
						7	C	7	SPA	ybdQ
						7	C	8	SPA	hypB
						7	C	9	SPA	nikE
						7	C	10	SPA	gatY
						7	C	11	SPA	pgk
						7	C	12	SPA	ubiX
						7	D	1	SPA	b1667
						7	D	2	SPA	hslU
						7	D	3	SPA	dnaJ
						7	D	4	SPA	holB
						7	D	5	SPA	gadA
						7	D	6	SPA	gadB
						7	D	7	SPA	yciL
						7	D	8	SPA	hypC
						7	D	9	SPA	yhhG
						7	D	10	SPA	hydH
						7	D	11	SPA	pnp
						7	D	12	SPA	vacB
						7	E	1	SPA	b1668
						7	E	2	SPA	umuC
						7	E	3	SPA	dnaK
						7	E	4	SPA	dnaT
						7	E	5	SPA	hepA
						7	E	6	SPA	lon
						7	E	7	SPA	yhbY
						7	E	8	SPA	hypD
						7	E	9	SPA	aidB
						7	E	10	SPA	iciA
						7	E	11	SPA	ppk
						7	E	12	SPA	ybdN
						7	F	1	SPA	b1672
						7	F	2	SPA	topB
						7	F	3	SPA	yieN
						7	F	4	SPA	clpP
						7	F	5	SPA	hns
						7	F	6	SPA	rcsB
						7	F	7	SPA	yibA
						7	F	8	SPA	hypE
						7	F	9	SPA	cca
						7	F	10	SPA	malP
						7	F	11	SPA	pssA
						7	F	12	SPA	ycbY
						7	G	1	SPA	b1673
						7	G	2	SPA	dnaA
						7	G	3	SPA	dnaB
						7	G	4	SPA	nusA
						7	G	5	SPA	manX
						7	G	6	SPA	rpiB
						7	G	7	SPA	yjgD
						7	G	8	SPA	hypF
						7	G	9	SPA	cobB
						7	G	10	SPA	metK
						7	G	11	SPA	rpoN
						7	G	12	SPA	ycfL
						7	H	1	SPA	b1675
						7	H	2	SPA	ssb
						7	H	3	SPA	hslV
						7	H	4	SPA	holD
						7	H	5	SPA	mukB
						7	H	6	SPA	rpoZ
						7	H	7	SPA	yraM
						7	H	8	SPA	nikA
						7	H	9	SPA	csgD
						7	H	10	SPA	mreB
						7	H	11	SPA	secB
						7	H	12	SPA	yeaZ
						8	A	1	SPA	nusG
						8	A	2	SPA	gatB
						8	A	3	SPA	ybgC
						8	A	4	SPA	lysA
						8	A	5	SPA	recE
						8	A	6	SPA	yihQ
						8	A	7	SPA	sfhB
						8	A	8	SPA	fabH
						8	A	9	SPA	b1200
						8	A	10	SPA	citB
						8	A	11	SPA	melR
						8	A	12	SPA	ubiG
						8	B	1	SPA	yfiB
						8	B	2	SPA	gidA
						8	B	3	SPA	yiiD
						8	B	4	SPA	malK
						8	B	5	SPA	srmB
						8	B	6	SPA	yciH
						8	B	7	SPA	ydiA
						8	B	8	SPA	guaC
						8	B	9	SPA	b1501
						8	B	10	SPA	cynT
						8	B	11	SPA	menB
						8	B	12	SPA	ubiH
						8	C	1	SPA	yfiF
						8	C	2	SPA	ybeD
						8	C	3	SPA	b0878
						8	C	4	SPA	mukE
						8	C	5	SPA	tnaA
						8	C	6	SPA	ycfX
						8	C	7	SPA	narY
						8	C	8	SPA	hybC
						8	C	9	SPA	b2520
						8	C	10	SPA	cysB
						8	C	11	SPA	menC
						8	C	12	SPA	yadF
						8	D	1	SPA	ygiF
						8	D	2	SPA	yccD
						8	D	3	SPA	b2073
						8	D	4	SPA	mukF
						8	D	5	SPA	ybhF
						8	D	6	SPA	tyrR
						8	D	7	SPA	panC
						8	D	8	SPA	hyfG
						8	D	9	SPA	dniR
						8	D	10	SPA	fadA
						8	D	11	SPA	menD
						8	D	12	SPA	yggX
						8	E	1	SPA	yhcC
						8	E	2	SPA	yciI
						8	E	3	SPA	dps
						8	E	4	SPA	narG
						8	E	5	SPA	ycaO
						8	E	6	SPA	cirA
						8	E	7	SPA	pepA
						8	E	8	SPA	narH
						8	E	9	SPA	sapA
						8	E	10	SPA	fadB
						8	E	11	SPA	menE
						8	E	12	SPA	yleB
						8	F	1	SPA	yiaJ
						8	F	2	SPA	yfiD
						8	F	3	SPA	hupA
						8	F	4	SPA	narZ
						8	F	5	SPA	yjdG
						8	F	6	SPA	pepN
						8	F	7	SPA	pepB
						8	F	8	SPA	narJ
						8	F	9	SPA	adhE
						8	F	10	SPA	fadR
						8	F	11	SPA	menG
						8	F	12	SPA	b3836
						8	G	1	SPA	yieM
						8	G	2	SPA	yhiR
						8	G	3	SPA	katE
						8	G	4	SPA	pepT
						8	G	5	SPA	yjgL
						8	G	6	SPA	pepP
						8	G	7	SPA	pepD
						8	G	8	SPA	acpD
						8	G	9	SPA	cafA
						8	G	10	SPA	fruR
						8	G	11	SPA	ubiB
						8	G	12	SPA	b3838
						8	H	1	SPA	b1685
						8	H	2	SPA	yihI
						8	H	3	SPA	ldcC
						8	H	4	SPA	qor
						8	H	5	SPA	yniC
						8	H	6	SPA	pepQ
						8	H	7	SPA	pepE
						8	H	8	SPA	aspA
						8	H	9	SPA	carA
						8	H	10	SPA	gltD
						8	H	11	SPA	ubiC
						8	H	12	SPA	napA
						9	A	1	SPA	accA
						9	A	2	SPA	purC
						9	B	1	SPA	dnaC
						9	B	2	SPA	rpoS
						9	C	1	SPA	dnaQ
						9	C	2	SPA	trpR
						9	D	1	SPA	fkpB
						9	D	2	SPA	yfcK
						9	D	10	SPA	dinG
						9	E	1	SPA	ftsY
						9	F	1	SPA	hexR
						9	G	1	SPA	infB
						9	H	1	SPA	menF

## Sheet: Supplemental Table 3
YihI (Accession: B1XAM2)
Species	Accession of conserved protein	Max score	Total score	Query cover	E-value	Percent identity	Accession length
Salmonella enterica	EHV4870114.1	256	256	0.99	4e-86	0.8256	174
Helicobacter pylori	No significant similarlity found
Streptomyces coelicolor	No significant similarlity found
Mycobacterium tuberculosis	SGD51214.1	122	122	0.94	2e-34	0.497	167
YjeQ (Accession: Q1R396)
Species	Accession of conserved protein	Max score	Total score	Query cover	E-value	Percent identity	Accession length
Salmonella enterica	EBQ8794825.1	705	705	0.99	0	0.9552	358
Helicobacter pylori	GAA6941635.1	416	416	0.96	3e-143	0.5504	372
Streptomyces coelicolor	WP_011030687.1	140	140	0.78	1e-38	0.3207	366
Mycobacterium tuberculosis	SGC95647.1	531	531	0.97	0	0.7343	349
SrmB (Accession: P21507)
Species	Accession of conserved protein	Max score	Total score	Query cover	E-value	Percent identity	Accession length
Salmonella enterica	HED5891532.1	885	885	1	0	0.9685	444
Helicobacter pylori	GAA7511757.1	583	583	0.98	0	0.6575	441
Streptomyces coelicolor	WP_187438399.1	233	233	0.73	1e-69	0.3862	735
Mycobacterium tuberculosis	SGC78406.1	691	691	0.98	0	0.7742	448
SmpB (Accession: P0A832)
Species	Accession of conserved protein	Max score	Total score	Query cover	E-value	Percent identity	Accession length
Salmonella enterica	EAA2219722.1	318	318	1	5e-111	0.95	160
Helicobacter pylori	GAA6942736.1	259	259	1	7e-88	0.75	162
Streptomyces coelicolor	NUV54154.1	116	116	0.88	3e-34	0.4397	159
Mycobacterium tuberculosis	SGC78749.1	298	298	1	5e+104	0.8625	160
Rnr (Accession: P21499)
Species	Accession of conserved protein	Max score	Total score	Query cover	E-value	Percent identity	Accession length
Salmonella enterica	WP_079809962.1	1625	1625	1	0	0.9606	812
Helicobacter pylori	GAA6940550.1	1038	1038	0.91	0	0.6671	793
Streptomyces coelicolor	NUV55590.1	45.4	45.4	0.11	6e-05	0.3333	497
Mycobacterium tuberculosis	SGC96063.1	1233	1233	0.98	0	0.7413	815
Rne (Accession: A0A024L3B3)
Species	Accession of conserved protein	Max score	Total score	Query cover	E-value	Percent identity	Accession length
Salmonella enterica	EAA4711280.1	1558	1558	1	0	0.8201	1067
Helicobacter pylori	GAA6942612.1	951	951	1	0	0.5398	952
Streptomyces coelicolor	WP_375336291.1	282	282	0.35	6e-82	0.3958	774
Mycobacterium tuberculosis	SGC84990.1	1102	1102	1	0	0.5964	1057
InfB (Accession: A7ZS65)
Species	Accession of conserved protein	Max score	Total score	Query cover	E-value	Percent identity	Accession length
Salmonella enterica	MFE8205114.1	1795	1795	1	0	1	890
Helicobacter pylori	GAA6941223.1	1041	1041	0.81	0	0.7435	840
Streptomyces coelicolor	NUV57353.1	550	550	0.65	0	0.4891	1021
Mycobacterium tuberculosis	SGC97055.1	1326	1326	1	0	0.7642	910
Supplemental Table 3: Conservation analysis of polyP-binding proteins across species commonly used for polyP research.

## Sheet: Supplemental Table 4
Bacterial Strains (BMD)							Plasmids used in this study								qPCR primer information					Antibodies used in this study
Reference number	Background	Genotype	Marker	Reference [PMID]	Notes		Plasmid	Description	Marker	Temperature	Source	Addgene catalog number	Reference [PMID]		Gene	Forward primer	Reverse primer	Primer efficiency		Epitope	Primary Ab dilution	Primary Ab probing time	Secondary Ab	Secondary Ab dilution	Secondary Ab probing time	Source
BMD0011	DY330	ΔlacU169 gal490 λcI857 Δ(cro-bioA)	--	[10811905]			pKD46	RED recombineering plasmid for site directed mutagenesis – arabinose inducible	amp+	30°C	Gift from Michael Gray	--	[16750601]		ybqF	ATGCAGCCAAACGACATCAC	TCCGACACGAAGCACATCAC	0.944		DYKDDDDK Epitope Tag Monoclonal Antibody, Clone: FG4R (Anti-Flag)	1/5000	1 hr or overnight at 4°C	Anti-mouse	1/10,000	30 minutes	Fisher Scientific (MA191878)
BMD0058	MG1655	F-, λ-, rph-1 ilvG- rfb-50	--	Gift from Michael Gray			pSIM6	RED recombineering plasmid for site directed mutagenesis – temperature inducible 42°C	amp+	30°C	Gift from Donald Court – National Cancer Institute	https://redrecombineering.ncifcrf.gov/	[10829079]		rnr	TATCCAGACCTGACGCTGCAC	GCCATCGAACAGTGCTGACC	0.912		Anti-ZipA	1/20,000	15 minutes	Anti-rabbit	1/10,000	15 minutes	PMID: 12634424
BMD0059	MG1655, Δppk	M1655, Δppk (kanr excised)	--	Gift from Michael Gray			pSUB11	Template plasmid for creating c-terminal 3xFlag epitope tag using recombineering. Kanamycin selection marker is flanked by FRT recognition sites for excision.	amp+, kan+	--	Gift from Lionello Bossi	169699	[11742086]		arnA	ATCTGCATGGTTCGCTGTTACC	AACGCCAGTTTCCGTTTCACC	0.958		Anti-GST	1/15,000	30 minutes	Anti-rabbit	1/10,000	20 minutes	See text
BMD0093	MG1655	YihI-3Flag-KanR	kan+				pKD4	Template plasmid for using recombineering to delete genes with a FRT flanked kanamycin cassette	amp+, kan+	--	Gift from Michael Gray	45605	[10829079]							Anti-Rnr	1/10,000	15 minutes - 1 hour	Anti-rabbit	1/10,000	30 minutes	This study
BMD0244	MG1655	VacB-3Flag-KanR	kan+				pCP20	Constitutively expressed FLP recombinase for excision of selection markers flanked by FRT sites	amp+, cam+	30°C	Gift form Michael Gray	122969	[7789817]							Anti-ScPpx1	1/2000	Overnight at 4°C	Anti-rabbit	1/10,000	45 minutes	Abcam (ab225684)
BMD498	MG1655	ZipA-3Flag-KanR	kan+				pYihI	pGEX4T1 expressing GST-YihI	amp+	37°C	This paper									Peroxidase (HRP) Conjugate IgG Goat Anti-Mouse (H+L)	N/A	N/A	N/A	1/10,000	As specified	Bio Rad (1721011)
BMD503	MG1655	ΔvacB::KanR	kan+				pYihI-N-term K-R	pGEX4T1 expressing GST-YihI with N-term lysines (K) mutated to arginine (R)	amp+	37°C	This paper									Peroxidase (HRP) Conjugate, Goat Anti-Rabbit IgG (H + L)	N/A	N/A	N/A	1/10,000	As specified	Bio Rad (1706515)
BMD505	MG1655, Δppk	Δppk (KanR excised) ΔvacB::KanR	kan+				pYihI-C-term K-R	pGEX4T1 expressing GST-YihI with C-term lysines (K) mutated to arginine (R)	amp+	37°C	This paper									Anti-FLAG M2 (IP beads)	N/A	1 hour	N/A	N/A	N/A	Sigma Aldrich (M8823-1ML)
BMD507	MG1655	ΔsmpB::KanR	kan+				pYihI-N+C-term K-R	pGEX4T1 expressing GST-YihI with N+C-term lysines (K) mutated to arginine (R)	amp+	37°C	This paper
BMD509	MG1655, Δppk	Δppk (KanR excised) ΔsmpB::KanR	kan+				pYihI-All K-R	pGEX4T1 expressing GST-YihI with all lysines (K) mutated to arginine (R)	amp+	37°C	This paper
BMD552	DY330	VacB-SPA-Kan	kan+	[15253427]	PCR confirmed isolates obtained from the SPA collection set		pYihI-N-term D-N/E-Q	pGEX4T1 expressing GST-YihI with N-term aspartic acids (D) mutated to asparagine (N) and glutamic acids (E) mutated to glutamine (Q)	amp+	37°C	This paper
BMD553	DY330	Rne-SPA-Kan	kan+	[15253427]	PCR confirmed isolates obtained from the SPA collection set		pYihI-N-term S-A	pGEX4T1 expressing GST-YihI with N-term serines (S) mutated to alanine (A)	amp+	37°C	This paper
BMD554	DY330	InfB-SPA-Kan	kan+	[15253427]	PCR confirmed isolates obtained from the SPA collection set		pYihI-N-term D-A/E-L	pGEX4T1 expressing GST-YihI with N-term aspartic acids (D) mutated to alanine (A) and glutamic acids (E) mutated to leucine (L)	amp+	37°C	This paper
BMD555	DY330	YihI-SPA-Kan	kan+	[15253427]	PCR confirmed isolates obtained from the SPA collection set		pRnr-CSD	pGEX4T1 expressing the GST-VacB cold shock domains (CSD) I and II (amino acids 1 to 648)	amp+	37°C	This paper
BMD556	DY330	YjeQ-SPA-Kan	kan+	[15253427]	PCR confirmed isolates obtained from the SPA collection set		pRnr-ND	pGEX4T1 expressing the GST-VacB nuclease domain (amino acids 649 to 1929)	amp+	37°C	This paper
BMD557	DY330	SmpB-SPA-Kan	kan+	[15253427]	PCR confirmed isolates obtained from the SPA collection set		pRnr-S1BD	pGEX4T1 expressing the GST-VacB S1 domain and basic domain (amino acids 1930 to 2442)	amp+	37°C	This paper
BMD558	DY330	SrmB-SPA-Kan	kan+	[15253427]	PCR confirmed isolates obtained from the SPA collection set		pBAD18	pBAD18 empty vector	amp+	37°C	Gift from Michael Gray		[7608087]
BMD559	MG1655	ΔvacB (KanR excised)	--				pScPPX1	pBAD18 expressing Saccharomyces cerevisiae Ppx1	amp+	37°C	This paper
BMD581	MG1655	ScPPX1-pBAD18 (AmpR)	amp+		Arabinose inducible
BMD585	MG1655	pBAD18 EV (AmpR)	amp+		Arabinose inducible
BMD592	MG1655	VacB-Δbasic (KanR excised)	--
BMD596	MG1655	VacB-ΔS1+basic (KanR excised)	--
BMD600	MG1655	VacB-full length (KanR inserted and excised after stop codon)	--
BMD604	MG1655, Δppk	Δppk (KanR excised) VacB-Δbasic (KanR excised)	--
BMD608	MG1655, Δppk	Δppk (KanR excised) VacB-ΔS1+basic (KanR excised)	--
BMD612	MG1655, Δppk	Δppk (KanR excised) VacB-full length (KanR inserted and excised after stop codon)	--
BMD616	MG1655	ΔvacB (KanR excised)	--
BMD669	MG1655	VacB-S1+basic K-R (kanR excised)	--
BMD671	MG1655, Δppk	VacB-basic K-R (KanR excised) Δppk1 (KanR excised)	--
BMD709	MG1655	∆yjeQ::KanR	kan+
BMD711	MG1655, Δppk	Δppk (KanR excised) ∆yjeQ::KanR	kan+
BMD713	MG1655	∆srmB::KanR	kan+
BMD715	MG1655, Δppk	Δppk (KanR excised) ∆srmB::KanR	kan+
BMD724	MG1655	∆yihI::KanR	kan+
BMD726	MG1655, Δppk	∆yihI::KanR Δppk (KanR excised)	kan+
BMD952	DY330	DnaA-SPA	kan+	[15253427]	PCR confirmed isolates obtained from the SPA collection set
BMD953	DY330	HfQ-SPA	kan+	[15253427]	PCR confirmed isolates obtained from the SPA collection set
Supplemental Table 4: Bacterial strains, plasmids, antibodies and qPCR primers used in this study.
